# Supplementary material for: Multi-omics comprehensive analysis identified KIF22 and KRAS as highly synthetic lethal pairs for triple-negative breast cancer
Source: Front Oncol. 2026 Feb 6;16:1748954. doi: 10.3389/fonc.2026.1748954 (PMC12920244; doi:10.3389/fonc.2026.1748954)
Supplement: Supplementary file 3 [file Table1.xlsx]

## Sheet: Table S1
Table S1: The detailed information of all enrolled datasets.
Accession number	Disease type	Number of Samples	Survival information	Data Type	Dataset URL
TCGA-BRCA (TNBC)	Triple-negative breast cancer	114 TNBC and 113 normal samples	Yes (n = 114)	Bulk-RNA	https://portal.gdc.cancer.gov/
METABRIC	Triple-negative breast cancer	319 TNBC samples	Yes (n = 319)	Bulk-RNA	https://www.cbioportal.org/study/summary?id=brca_metabric
GSE58812	Triple-negative breast cancer	107 TNBC samples	Yes (n = 107)	Bulk-RNA	https://www.ncbi.nlm.nih.gov/geo/query/acc.cgi?acc=GSE58812
GSE31519	Triple-negative breast cancer	64 TNBC samples	Yes (n = 64)	Bulk-RNA	https://www.ncbi.nlm.nih.gov/geo/query/acc.cgi?acc=GSE31519
GSE161529	Triple-negative breast cancer	8 TNBC samples	No	scRNA	https://www.ncbi.nlm.nih.gov/geo/query/acc.cgi?acc=GSE161529
GSE176078	Triple-negative breast cancer	10 TNBC samples	No	scRNA	https://www.ncbi.nlm.nih.gov/geo/query/acc.cgi?acc=GSE176078
GSE246613	Triple-negative breast cancer	49 TNBC samples	No	scRNA	https://www.ncbi.nlm.nih.gov/geo/query/acc.cgi?acc=GSE246613

## Sheet: Table S2
Table S2: A total of 175 synthetic lethality-related genes.
GALNT10
ADAM8
ECT2
ATP6AP1
CCNB2
S100P
PIGM
LAMP5
NDC80
RAI14
H2BC9
SF3B4
ENTPD7
SLC39A11
CACNB3
CIT
EEF1AKNMT
ASPM
ATAD2
ANKRD22
SEC61A2
SLC50A1
RAD51
MTFR2
PLAUR
CTSB
AURKA
NCAPG
GJB2
GALE
ARHGAP39
SHCBP1
FLAD1
TBCE
TIMELESS
STRBP
TSTA3
STAT1
NUSAP1
ARMC9
TRIM11
ZWILCH
SLC35A2
PBK
NVL
TTK
TPM3
TUFT1
CKS2
SDC1
H4C11
SMYD3
WDHD1
FAM72A
HDGF
ENAH
PCNA
SLC1A4
COL11A1
H2BC5
CSTF3
CEP55
MKI67
ELMO2
GINS2
CENPA
CERS2
MAD2L1
PARP12
PCLAF
SFXN1
LMNB1
MYBL2
PLPP5
TPX2
DHTKD1
ROGDI
MAPK13
TYMS
COPB2
DTL
CDC20
RFX5
C1orf112
LBHD1
RMI1
ANLN
S100A11
PTTG1
CALR
PSMA5
IFI6
ANAPC11
RAD54L
H3C14
RRM2
MRPS34
CENPU
H3C10
GMIP
FN1
NUF2
DSN1
HJURP
LRRC15
CDKN3
CANT1
UBE2C
MELK
RECQL4
PAQR4
CCNB1
VANGL1
RABEP2
MCM4
RNF213
LIG3
SULF1
TMPO
ENSA
SNRNP25
SLC39A4
PSMG3
GINS1
DAP3
TOP2A
NEK2
E2F8
F11R
CDK1
PRC1
LLGL2
RACGAP1
LSR
CALU
PAFAH1B3
CXCL10
EOLA2
KIFC1
STX1A
CDC7
TRIM59
SLC30A7
GPRC5A
LRWD1
KDM5B
EPRS1
MIF
KIF23
SLC12A8
IQGAP3
TRIP13
CENPF
KIF2C
ZDHHC16
TK1
BLM
SQLE
CKAP5
GTF2IRD1
SMC4
BIRC5
E2F3
SAE1
CORO2A
CDH11
PARP1
ZNF672
RAB8A
COL12A1
RPN2
SLC52A2
CTPS1
MSI2
LRRC59

## Sheet: Table S3
Table S3: shRNA primer sequence
GENE NAME	Type of vector	sequence(5'-3')
KIF22-Homo-1100	LV3(H1/GFP&Puro)	GGTCCAAGGAGGTGATCAATC
KIF22-Homo-1100	LV3(H1/GFP&Puro)	GCTCTCTAGAGATTGCTAACT
KIF22-Homo-1100	LV3(H1/GFP&Puro)	GAGAGCGGATGGTGCTAATGA
KIF22 human	LV5(EF-1a/GFP&Puro)	gene id:3835 NM_007317.3
KRAS-Homo-242	LV3(H1/GFP&Puro)	GCCTTGACGATACAGCTAATT
KRAS-Homo-242	LV3(H1/GFP&Puro)	GGTCCTAGTAGGAAATAAATG
KRAS-Homo-242	LV3(H1/GFP&Puro)	CAGGAAGCAAGTAGTAATTGA
KRAS human	LV5(EF-1a/GFP&Puro)	gene id:3845 NM_0033360.4

## Sheet: Table S4
Table S4: Primer sequences of reverse-transcriptase polymerase chain reaction
Gene	Forward (5'-3')	Reverse (3'-5')
PGP	CCTGCCTTGCCCTGGATTCC	GCCCTGCTGAGTCTGCTGTC
KIF22	GCTGGTCGCTGTCGGCTAAG	ATCACTTGCTCCCGCTGTTCC
CCNB1	ATACTGCCTCTCCAAGCCCAATG	AGCTCCATCTTCTGCATCCACATC
RPA3	GCGTCACTAAGCAGCCAATCTC	GCACCAATCAGCGAAGACTAGC
BCL2L12	CAGTGGAGGAGACCGCAAGTTG	GCAGCCTCACCACGCCTAAG
SMC2	TGGAGTAGGGCGAAGAGGTGTAG	CGGGAGGAGGGGAAGTCATTTAAG
MKI67	TCCAAGCCACAGTCCAAGAGAAG	GCCTGCTGATGGTGTTCGTTTC
PBK	ACTGCTCCTGCCTTCATAACCATC	AACACCATTCTCCTCCACAGCTTC
CDK1	AGCCGCCCTTTCCTCTTTCTTTC	ACTTTCAAAGCAGCCAATCAGAGC
MIS18A	GTCACTGAGGTGTAGCAGAGGATG	CTTGCCCAACAGCGAGGAGTC

## Sheet: Table S5
Table S3: A total of 300 hub genes from hdWGCNA.
gene_name	module	kME
COX16	blue	0.288709745061974
ISYNA1	blue	0.289292352485683
TMEM120A	blue	0.289593661671644
FLAD1	blue	0.290089705703171
VTI1B	blue	0.290506946771618
FBXW5	blue	0.290591242199947
C7orf50	blue	0.290820216924325
CDK16	blue	0.291578743705556
PNPLA2	blue	0.291751189110608
EMC10	blue	0.292027557674524
TIMM17B	blue	0.292048714828977
CLPP	blue	0.292395351079141
AHCY	blue	0.293396342721133
B3GAT3	blue	0.293487620581063
ERI3	blue	0.294230910460982
ALDOA	blue	0.294538244685519
ARHGDIA	blue	0.294628336448358
PDZD11	blue	0.294736820635306
C18orf32	blue	0.294986314317245
COQ4	blue	0.295651581504373
PPCS	blue	0.296334174862708
JOSD2	blue	0.296362043359861
TIMM50	blue	0.296774429512689
UBE3A	blue	0.297371096177074
ADSL	blue	0.297883043734459
MAZ	blue	0.298264614189402
NDUFS3	blue	0.298327684725616
PLOD3	blue	0.298467967873331
GABARAP	blue	0.299484733927869
MRPS24	blue	0.300029999206848
DDRGK1	blue	0.300662928027688
SMIM10L1	blue	0.300946413952394
UQCRC1	blue	0.301703764305221
GET4	blue	0.302204648409183
DNAJC4	blue	0.302395523774931
NDUFS7	blue	0.302636569242869
PHPT1	blue	0.302680172610761
ITGB1BP1	blue	0.30270791321483
ELOVL1	blue	0.303543094206483
AK1	blue	0.303563423172668
H2AFJ	blue	0.303697732188365
NAPA	blue	0.30409097015085
EPN1	blue	0.304182474853843
GPS1	blue	0.304193366425335
RBCK1	blue	0.304231718628478
PREB	blue	0.305517894888635
MT-ATP8	blue	0.306679631838165
MFF	blue	0.307948142045528
MVB12A	blue	0.308599504446523
ARL5A	blue	0.308910395389073
MRPS26	blue	0.309190516443672
SSNA1	blue	0.30924748658116
RAC3	blue	0.309515098310062
WBP1	blue	0.309693385106946
BAD	blue	0.310411209470075
INO80E	blue	0.310683857338394
ZNF428	blue	0.311170552454383
SCAMP3	blue	0.311815746667104
BNIP3	blue	0.312143447068501
CD320	blue	0.313096563943174
PSMA6	blue	0.313150326280388
BSCL2	blue	0.313354068670852
COMMD7	blue	0.313488994462179
NUDT14	blue	0.313625082905411
PAIP1	blue	0.313852426231721
PAGR1	blue	0.313855956801751
TRAPPC1	blue	0.315088959024512
CORO1B	blue	0.315334510258966
NUDT22	blue	0.315488120883353
MRPL41	blue	0.316251595860222
NGRN	blue	0.317592614569885
RAB11B	blue	0.317800275300478
MTCH2	blue	0.317926880017725
IMPDH1	blue	0.318177417681364
CCDC124	blue	0.318239751598667
TRPT1	blue	0.318734186720317
RAB1B	blue	0.320843036080271
UQCC3	blue	0.321389642462441
SLC50A1	blue	0.321818928610397
PIN1	blue	0.323766464309839
NUCB1	blue	0.324795197645995
CD151	blue	0.325288049317839
PSMF1	blue	0.327690666607668
NME4	blue	0.327907834584918
AGTRAP	blue	0.328315836609255
PLD3	blue	0.330350654235478
ATP6V0C	blue	0.331136508414047
SLC25A39	blue	0.331632597141547
DDOST	blue	0.332126268558788
OTUB1	blue	0.334326914262995
MKKS	blue	0.335163894832118
MAD2L2	blue	0.335621015026531
SNX17	blue	0.340295549516514
GRINA	blue	0.340703828296843
FAAP20	blue	0.343878197919279
PNKD	blue	0.345197834507005
TMEM179B	blue	0.34631535712544
LRRC59	blue	0.359229613199984
ARF5	blue	0.365925541136982
HDLBP	blue	0.393737948535472
MND1	brown	0.334895105816123
PGP	brown	0.334930579947755
HNRNPR	brown	0.334982347962959
WDR34	brown	0.335897451333576
PLK1	brown	0.33613595859454
BCL2L12	brown	0.336425533250221
RFC4	brown	0.336727214927096
MCM7	brown	0.336775337676754
DEPDC1	brown	0.339214780083776
EZH2	brown	0.339392902847497
C21orf58	brown	0.340068960879114
NUDT1	brown	0.341129677711094
PHF19	brown	0.344277551528312
FOXM1	brown	0.344402409099746
CDCA5	brown	0.344798705923674
KIFC1	brown	0.348503952971469
KIF22	brown	0.349708693481152
TUBG1	brown	0.349788633812274
HNRNPAB	brown	0.3500802487271
CCDC34	brown	0.351500381874772
DHFR	brown	0.352400746341852
FAM83D	brown	0.353467209794161
RPA3	brown	0.353568775719367
TMEM106C	brown	0.353877041223325
PLP2	brown	0.354279972235185
USP1	brown	0.354536057034848
CCNB1	brown	0.354608885779679
MIS18A	brown	0.355973415084552
PKMYT1	brown	0.356723776076738
TUBA1C	brown	0.357270300084724
FEN1	brown	0.357602471333971
ASPM	brown	0.357624975275044
SAC3D1	brown	0.359609278883042
DNAJC9	brown	0.36364502877901
PCNA	brown	0.364382497252743
CENPN	brown	0.364605739298138
AURKA	brown	0.364756291830382
TRIP13	brown	0.366850180156152
RBBP7	brown	0.366928704071224
GMNN	brown	0.368158116714533
KIF23	brown	0.369556469989188
CDCA4	brown	0.370321
GGH	brown	0.370524777594664
CCNA2	brown	0.371504002769084
HMGB3	brown	0.373220043574854
RAD51AP1	brown	0.3741414525472
CKS1B	brown	0.374683385524363
PSIP1	brown	0.374934907512487
H2AFX	brown	0.375516902506381
MELK	brown	0.376331182261927
ANP32E	brown	0.376702141037182
DNMT1	brown	0.376928210241481
CKAP2	brown	0.377221070260535
CENPM	brown	0.378073333474269
CEP55	brown	0.378491460263879
NASP	brown	0.380026047195792
MZT1	brown	0.380740407710482
DDX39A	brown	0.382432687084338
CENPA	brown	0.38656507503009
CLSPN	brown	0.387499452257285
ATAD2	brown	0.387634975729162
NDC80	brown	0.388807050710299
ORC6	brown	0.389355954668119
GTSE1	brown	0.394704450152665
CENPU	brown	0.39547980791071
DTYMK	brown	0.395853043221605
CDC20	brown	0.402592438518891
MAD2L1	brown	0.404323660785817
CDCA8	brown	0.407724659838494
RRM2	brown	0.412160090893767
CKS2	brown	0.413513230174691
AURKB	brown	0.41376090807573
NUF2	brown	0.41393281204381
PRC1	brown	0.414135465234391
KPNA2	brown	0.419531286413641
SMC2	brown	0.424938403468177
CENPW	brown	0.429868266733284
PBK	brown	0.435166190256463
SPC25	brown	0.435469978618809
TPX2	brown	0.437915930769918
CDCA3	brown	0.441550651107981
CCNB2	brown	0.442660862437788
HMGB2	brown	0.443176092400343
MYBL2	brown	0.443489410954173
UBE2S	brown	0.445241046431737
PTTG1	brown	0.445328425187294
TOP2A	brown	0.452386182186526
MKI67	brown	0.453433400633567
CDKN3	brown	0.453717477655065
UBE2C	brown	0.468138181388682
ZWINT	brown	0.468371589208738
ASF1B	brown	0.468399547729674
TK1	brown	0.470701081225576
BIRC5	brown	0.477810966911097
TYMS	brown	0.483177028344199
NUSAP1	brown	0.486594213290351
CENPF	brown	0.493440130195913
CDK1	brown	0.496013180603934
SMC4	brown	0.501829059932456
UBE2T	brown	0.51942449729772
SYAP1	turquoise	0.299726138991483
MRPS12	turquoise	0.299921884183966
TALDO1	turquoise	0.299987375069317
COPE	turquoise	0.3000368141166
MDFI	turquoise	0.300132408025801
GHITM	turquoise	0.300288139896479
CARHSP1	turquoise	0.300714467278432
RAD23B	turquoise	0.301356550337498
STOML2	turquoise	0.301554116474835
AK2	turquoise	0.302508508853798
RAD23A	turquoise	0.302561089212567
PTP4A2	turquoise	0.302572069362194
CYC1	turquoise	0.302771794579609
LMAN1	turquoise	0.302852672429925
BABAM1	turquoise	0.303156874022439
SEC11C	turquoise	0.303265026584925
SPINT1	turquoise	0.303638952690002
GTF2A2	turquoise	0.30394266020986
GSN	turquoise	0.304842807684289
UBAC2	turquoise	0.305540319733267
CSNK2B	turquoise	0.305582730637215
MAGOH	turquoise	0.305788389987073
ERLEC1	turquoise	0.306028713018074
UBE2A	turquoise	0.306326540509672
RAB11A	turquoise	0.306930540012637
MDH1	turquoise	0.307333189637359
EID1	turquoise	0.307605479998137
CHMP5	turquoise	0.307774411713602
NAA20	turquoise	0.30794053154857
DNASE2	turquoise	0.309709266021432
ATP6V0E1	turquoise	0.309978461139568
ATP6AP2	turquoise	0.310580387422292
SNRPB2	turquoise	0.311234859395044
LITAF	turquoise	0.311557775027718
PDIA3	turquoise	0.312535884909812
PSMD2	turquoise	0.312880114515145
PSMA4	turquoise	0.312892676879242
IER3	turquoise	0.313656757898587
CKLF	turquoise	0.314611888811736
CACYBP	turquoise	0.315188356889745
UBE2L3	turquoise	0.315797063922489
EIF4A3	turquoise	0.315839554093076
MFSD10	turquoise	0.316007268170034
NINJ1	turquoise	0.316188864036503
ERP44	turquoise	0.316451754454901
NAA10	turquoise	0.316621784223125
PSMD14	turquoise	0.316625251449838
PHLDA2	turquoise	0.316735203439947
RAB7A	turquoise	0.316969559487692
C1orf122	turquoise	0.317061602376592
SERPINH1	turquoise	0.317082240049954
NDUFB5	turquoise	0.317211654515845
EMP2	turquoise	0.317459405538073
MPG	turquoise	0.317769007791884
CCT8	turquoise	0.31794766339862
LAMP1	turquoise	0.318245677818442
RBMS1	turquoise	0.318491810465353
MRPL36	turquoise	0.318692350181662
BCAP31	turquoise	0.319144195351886
TMEM208	turquoise	0.31914739474798
TMEM165	turquoise	0.319645709485904
CCT5	turquoise	0.319885507110469
UPF3A	turquoise	0.320198806430217
ACTN4	turquoise	0.320896790929291
YWHAH	turquoise	0.323258538864182
TMEM50A	turquoise	0.32351452323595
RAB1A	turquoise	0.323685113175661
HNRNPD	turquoise	0.323856991543806
CAP1	turquoise	0.324143017216769
POLR2H	turquoise	0.3250150949947
YTHDF2	turquoise	0.32539718847339
SSB	turquoise	0.325596955304237
UCHL3	turquoise	0.325807444604261
EIF2S2	turquoise	0.326245046407143
TMEM45A	turquoise	0.327245901468714
MRPL4	turquoise	0.327310983840486
RTN4	turquoise	0.328785527622026
TMEM14A	turquoise	0.329941655534936
MAP3K13	turquoise	0.33120516285951
CLTB	turquoise	0.331205329497769
HACD3	turquoise	0.333650461521699
TFG	turquoise	0.334491534943669
TECR	turquoise	0.336622226897073
MRPL47	turquoise	0.336703565668185
PDXK	turquoise	0.337875341985006
BACE2	turquoise	0.34085632297666
BTG3	turquoise	0.341307492910585
NUDT5	turquoise	0.341385791089634
DNAJB11	turquoise	0.346151291014493
HSPB11	turquoise	0.346780079381146
TMCO1	turquoise	0.350308915645567
SNRPA1	turquoise	0.350412636879128
ATP1B3	turquoise	0.351676619424071
GIPC1	turquoise	0.354092528112222
CAPG	turquoise	0.355292797629261
LAMP2	turquoise	0.358223754877357
HLA-E	turquoise	0.361650497277804
PSMD7	turquoise	0.382894511102968
LSR	turquoise	0.396586016625833
RALA	turquoise	0.43453692587001

## Sheet: Table S6
Table S4: A total of 281 specifically up-regulated DEGs in the HSL activity groups.
Genename	p_val	avg_log2FC	pct.1	pct.2	p_val_adj	difference
ACOT7	0	0.309810488797698	0.392	0.173	0	0.219
HP1BP3	0	0.344611648824606	0.715	0.44	0	0.275
STMN1	0	0.312813534706821	0.985	0.819	0	0.166
RCC1	0	0.336320102580898	0.434	0.202	0	0.232
CLSPN	0	0.689646332252014	0.433	0.108	0	0.325
CDCA8	0	1.01332036896632	0.535	0.068	0	0.467
PPIH	0	0.341167626917947	0.601	0.32	0	0.281
CDC20	0	1.11277016813881	0.649	0.129	0	0.52
KIF2C	0	0.739221968414751	0.335	0.022	0	0.313
CDKN2C	0	0.811882141182272	0.507	0.139	0	0.368
NDC1	0	0.362110722920823	0.274	0.079	0	0.195
HSPB11	0	0.314766682006557	0.836	0.576	0	0.26
USP1	0	0.369674175394359	0.731	0.462	0	0.269
ITGB3BP	0	0.280943358106062	0.4	0.193	0	0.207
DEPDC1	0	0.82418971849296	0.389	0.033	0	0.356
SASS6	0	0.382153917778449	0.305	0.095	0	0.21
GPSM2	0	0.5637998366632	0.433	0.13	0	0.303
PSRC1	0	0.567683441148664	0.292	0.053	0	0.239
TTF2	0	0.382113062122031	0.285	0.082	0	0.203
ANP32E	0	0.615987787245806	0.739	0.36	0	0.379
CKS1B	0	0.604923989991583	0.956	0.647	0	0.309
HDGF	0	0.300352534501583	0.766	0.495	0	0.271
NUF2	0	1.04316006342752	0.483	0.04	0	0.443
CENPL	0	0.446162606717629	0.266	0.056	0	0.21
ASPM	0	0.886628400144487	0.371	0.03	0	0.341
UBE2T	0	0.846057436271568	0.798	0.341	0	0.457
NEK2	0	0.766862077912834	0.328	0.024	0	0.304
CENPF	0	1.37677046268522	0.716	0.135	0	0.581
LBR	0	0.364894363814898	0.412	0.179	0	0.233
RRM2	0	1.01775926792847	0.541	0.075	0	0.466
CENPA	0	0.956764114190293	0.428	0.047	0	0.381
MTHFD2	0	0.291418245461073	0.78	0.506	0	0.274
SPC25	0	1.08981935370763	0.49	0.046	0	0.444
TMEM237	0	0.279805255652781	0.387	0.186	0	0.201
BARD1	0	0.447155464937571	0.433	0.167	0	0.266
HJURP	0	0.704219210302463	0.307	0.018	0	0.289
DTYMK	0	0.584375865990282	0.659	0.315	0	0.344
H1FX	0	0.408703058801811	0.647	0.362	0	0.285
RSRC1	0	0.32530170632023	0.552	0.3	0	0.252
SMC4	0	1.0076881096282	0.812	0.301	0	0.511
ECT2	0	0.651673703518147	0.418	0.083	0	0.335
RFC4	0	0.298857971254852	0.546	0.293	0	0.253
RPL39L	0	0.317449144159878	0.863	0.593	0	0.27
TACC3	0	0.633116130388393	0.322	0.038	0	0.284
CENPE	0	0.66820460977276	0.286	0.022	0	0.264
MAD2L1	0	0.878291734535522	0.579	0.116	0	0.463
CCNA2	0	0.877287745320783	0.442	0.043	0	0.399
MND1	0	0.641560144530107	0.35	0.044	0	0.306
HMGB2	0	0.985941867030547	0.913	0.47	0	0.443
SAP30	0	0.583396207968153	0.406	0.144	0	0.262
CENPU	0	0.808600947231815	0.582	0.151	0	0.431
TRIP13	0	0.769513456057256	0.456	0.073	0	0.383
RAD1	0	0.303430449619417	0.458	0.221	0	0.237
CENPK	0	0.454234875292684	0.325	0.08	0	0.245
CCNB1	0	0.944698782760646	0.487	0.089	0	0.398
CENPH	0	0.448120320127903	0.358	0.111	0	0.247
DHFR	0	0.518932457400185	0.447	0.166	0	0.281
LMNB1	0	0.436524089419755	0.373	0.113	0	0.26
TCOF1	0	0.283595317156872	0.28	0.115	0	0.165
PTTG1	0	0.968392223309613	0.8	0.297	0	0.503
HMMR	0	0.679223753782749	0.294	0.022	0	0.272
GMNN	0	0.444026181673792	0.565	0.262	0	0.303
HIST1H4C	0	0.846017179357061	0.86	0.56	0	0.3
HIST1H2BJ	0	0.55031031644202	0.334	0.127	0	0.207
TCF19	0	0.358038027690498	0.291	0.097	0	0.194
KIFC1	0	0.777856425238189	0.379	0.037	0	0.342
CENPW	0	0.867677281478025	0.765	0.256	0	0.509
FBXO5	0	0.498978490315941	0.277	0.063	0	0.214
NUDT1	0	0.467159945105914	0.662	0.331	0	0.331
RPA3	0	0.298519992586663	0.738	0.469	0	0.269
LSM5	0	0.262950723309485	0.944	0.754	0	0.19
ANLN	0	0.721549914690753	0.364	0.043	0	0.321
H2AFV	0	0.417559510512431	0.92	0.646	0	0.274
DBF4	0	0.610331938650129	0.458	0.14	0	0.318
MCM7	0	0.335171141164367	0.652	0.385	0	0.267
EZH2	0	0.508168784696908	0.577	0.25	0	0.327
NCAPG2	0	0.38350352499598	0.266	0.071	0	0.195
EBP	0	0.33017294682098	0.628	0.352	0	0.276
SMC1A	0	0.298022538128232	0.569	0.324	0	0.245
KIF4A	0	0.546437584764729	0.268	0.022	0	0.246
HMGB3	0	0.577166408465732	0.805	0.421	0	0.384
REEP4	0	0.448306615764028	0.356	0.114	0	0.242
CDCA2	0	0.572778648707153	0.295	0.037	0	0.258
PBK	0	1.11843758724451	0.559	0.056	0	0.503
GGH	0	0.590772540037856	0.771	0.423	0	0.348
RAD21	0	0.431406259928247	0.825	0.528	0	0.297
DSCC1	0	0.304046145361126	0.28	0.102	0	0.178
ATAD2	0	0.657740689256807	0.609	0.226	0	0.383
PSIP1	0	0.377206657874246	0.723	0.437	0	0.286
FANCG	0	0.360970827360685	0.261	0.073	0	0.188
MELK	0	0.788620414966465	0.435	0.058	0	0.377
C9orf40	0	0.330316582971933	0.361	0.156	0	0.205
CEP78	0	0.2690400320646	0.288	0.118	0	0.17
CKS2	0	0.636029845623067	0.861	0.502	0	0.359
CTSV	0	0.404701970537807	0.374	0.158	0	0.216
SMC2	0	0.739897586580502	0.622	0.211	0	0.411
POLE3	0	0.290503832066845	0.558	0.307	0	0.251
PHF19	0	0.608424068355556	0.409	0.1	0	0.309
GTF3C5	0	0.358171690412537	0.402	0.187	0	0.215
TUBB4B	0	0.372607293427754	0.85	0.57	0	0.28
RRM1	0	0.34896812525611	0.391	0.163	0	0.228
CCDC34	0	0.598593911445354	0.572	0.242	0	0.33
IMMP1L	0	0.277754393345916	0.468	0.241	0	0.227
CKAP5	0	0.328561712011061	0.351	0.138	0	0.213
FAM111A	0	0.404083718247897	0.281	0.087	0	0.194
FEN1	0	0.438944673264246	0.468	0.196	0	0.272
SAC3D1	0	0.415213465427821	0.596	0.321	0	0.275
CDCA5	0	0.721073173924092	0.385	0.045	0	0.34
POLD3	0	0.299109698747935	0.347	0.158	0	0.189
CEP57	0	0.339774706520122	0.527	0.294	0	0.233
H2AFX	0	0.645657714952513	0.584	0.233	0	0.351
RNF26	0	0.289313343872932	0.251	0.088	0	0.163
NCAPD3	0	0.262057524730999	0.281	0.111	0	0.17
DHTKD1	0	0.321172129090673	0.399	0.183	0	0.216
MCM10	0	0.484992574219594	0.267	0.04	0	0.227
ZWINT	0	0.915011450520115	0.675	0.178	0	0.497
CDK1	0	1.29228403686405	0.703	0.122	0	0.581
RTKN2	0	0.4445120050485	0.311	0.076	0	0.235
DNAJC9	0	0.410890525311825	0.635	0.345	0	0.29
KIF20B	0	0.68597204890654	0.36	0.055	0	0.305
CEP55	0	0.977904058464614	0.44	0.04	0	0.4
GOT1	0	0.365344944488932	0.447	0.209	0	0.238
BUB3	0	0.399336825852066	0.763	0.453	0	0.31
MKI67	0	1.18754660316781	0.633	0.083	0	0.55
FOXM1	0	0.651805980286531	0.365	0.049	0	0.316
RHNO1	0	0.458610734213811	0.466	0.191	0	0.275
RAD51AP1	0	0.730639693507962	0.465	0.097	0	0.368
NCAPD2	0	0.462039810038301	0.286	0.064	0	0.222
CDCA3	0	1.13674762613476	0.544	0.057	0	0.487
TUBA1B	0	0.325216210646663	0.983	0.823	0	0.16
TUBA1C	0	0.397173977321725	0.799	0.525	0	0.274
TROAP	0	0.622179146708101	0.33	0.043	0	0.287
RACGAP1	0	0.57596158992621	0.328	0.046	0	0.282
TMPO	0	0.543401620552845	0.509	0.19	0	0.319
C12orf75	0	0.300645328773778	0.438	0.213	0	0.225
RFC3	0	0.505164968439744	0.345	0.088	0	0.257
EXOSC8	0	0.33820904900426	0.45	0.218	0	0.232
NUDT15	0	0.297177557599559	0.376	0.167	0	0.209
RNASEH2B	0	0.333157645317784	0.46	0.225	0	0.235
CKAP2	0	0.790634759313045	0.5	0.127	0	0.373
DIAPH3	0	0.580276369222178	0.306	0.032	0	0.274
MZT1	0	0.60738999935601	0.729	0.36	0	0.369
LMO7	0	0.327160022836516	0.384	0.167	0	0.217
TEX30	0	0.554525009995784	0.694	0.347	0	0.347
TFDP1	0	0.361220319109574	0.676	0.397	0	0.279
EMC9	0	0.433221753254661	0.461	0.19	0	0.271
G2E3	0	0.390143612782566	0.314	0.107	0	0.207
MIS18BP1	0	0.497433512643789	0.428	0.163	0	0.265
LRR1	0	0.51255639799711	0.406	0.117	0	0.289
CDKN3	0	1.19922027607592	0.696	0.133	0	0.563
DLGAP5	0	0.749934260227178	0.328	0.023	0	0.305
VRK1	0	0.489512355529168	0.349	0.103	0	0.246
CDCA4	0	0.570676017444823	0.574	0.236	0	0.338
KNSTRN	0	0.643974121234266	0.348	0.064	0	0.284
OIP5	0	0.502130558306064	0.271	0.03	0	0.241
NUSAP1	0	1.30805382834302	0.678	0.099	0	0.579
DUT	0	0.352118559140927	0.882	0.651	0	0.231
CCNB2	0	1.20750746939004	0.627	0.096	0	0.531
ZWILCH	0	0.489650264246221	0.316	0.078	0	0.238
KIF23	0	0.854884857163617	0.401	0.037	0	0.364
COMMD4	0	0.283673867725147	0.495	0.268	0	0.227
FANCI	0	0.531568557681528	0.303	0.054	0	0.249
RCCD1	0	0.407574896710683	0.381	0.149	0	0.232
PRC1	0	1.02017875943701	0.554	0.084	0	0.47
PGP	0	0.44299945421166	0.532	0.236	0	0.296
ECI1	0	0.35515341794894	0.501	0.268	0	0.233
PKMYT1	0	0.737386133562901	0.386	0.05	0	0.336
RMI2	0	0.310024054864992	0.288	0.115	0	0.173
NDE1	0	0.392564951245371	0.346	0.132	0	0.214
ARL6IP1	0	0.534311500718856	0.81	0.523	0	0.287
PLK1	0	0.908124705890086	0.389	0.037	0	0.352
KIF22	0	0.550557000791867	0.568	0.238	0	0.33
BCL7C	0	0.299136227991099	0.638	0.386	0	0.252
ORC6	0	0.760064856837429	0.526	0.121	0	0.405
BRD7	0	0.305894197824721	0.571	0.324	0	0.247
NUP93	0	0.302218870880674	0.367	0.168	0	0.199
CBFB	0	0.32252301478765	0.363	0.165	0	0.198
CMC2	0	0.393271341918465	0.641	0.33	0	0.311
CENPN	0	0.707727727278417	0.486	0.114	0	0.372
CDT1	0	0.34019700285916	0.325	0.116	0	0.209
AURKB	0	0.982270498356511	0.438	0.036	0	0.402
CDC6	0	0.335837097352302	0.267	0.078	0	0.189
TOP2A	0	1.23514	0.575	0.062	0	0.513
TUBG1	0	0.392844202644285	0.516	0.242	0	0.274
RAD51C	0	0.294741242997513	0.411	0.199	0	0.212
SKA2	0	0.387259220337453	0.486	0.218	0	0.268
PRR11	0	0.714723367615394	0.324	0.034	0	0.29
KPNA2	0	0.844082772764257	0.736	0.32	0	0.416
UBALD2	0	0.51307355004894	0.469	0.215	0	0.254
TK1	0	0.963640260780499	0.78	0.256	0	0.524
BIRC5	0	1.23916368799628	0.761	0.136	0	0.625
ALYREF	0	0.438981363107815	0.447	0.185	0	0.262
FN3KRP	0	0.309044073202594	0.492	0.264	0	0.228
TYMS	0	0.891996795421961	0.792	0.28	0	0.512
NDC80	0	0.955822005893294	0.428	0.036	0	0.392
TUBB6	0	0.4332096215795	0.463	0.222	0	0.241
HAUS1	0	0.327084715744048	0.477	0.253	0	0.224
CDC25B	0	0.424230995742667	0.409	0.153	0	0.256
TPX2	0	1.10827316393701	0.631	0.095	0	0.536
FAM83D	0	0.759240161822607	0.432	0.085	0	0.347
MYBL2	0	0.991766068960487	0.564	0.09	0	0.474
UBE2C	0	1.24541702830936	0.865	0.249	0	0.616
CSE1L	0	0.33112833401526	0.437	0.201	0	0.236
AURKA	0	0.857582626908425	0.424	0.066	0	0.358
DAZAP1	0	0.272628890929131	0.529	0.286	0	0.243
LMNB2	0	0.393744959404675	0.359	0.124	0	0.235
DNMT1	0	0.329843401128381	0.711	0.445	0	0.266
CDKN2D	0	0.606235796212607	0.425	0.131	0	0.294
SPC24	0	0.512011627013864	0.253	0.029	0	0.224
RNASEH2A	0	0.393397084004603	0.371	0.16	0	0.211
DCAF15	0	0.290787968777861	0.259	0.099	0	0.16
ASF1B	0	1.0166480914923	0.638	0.142	0	0.496
DDX39A	0	0.398872620389917	0.671	0.39	0	0.281
HAUS8	0	0.332579710089621	0.26	0.081	0	0.179
SAE1	0	0.43841206778725	0.575	0.271	0	0.304
BCL2L12	0	0.443489195865681	0.543	0.255	0	0.288
UBE2S	0	0.872639886075042	0.759	0.374	0	0.385
CDC45	0	0.498692168318595	0.301	0.067	0	0.234
CHEK2	0	0.482672994481405	0.32	0.087	0	0.233
TRIOBP	0	0.340251542466084	0.39	0.183	0	0.207
SUN2	0	0.35155838367022	0.314	0.138	0	0.176
RANGAP1	0	0.338407593427947	0.379	0.15	0	0.229
CENPM	0	0.72745109955133	0.585	0.172	0	0.413
FBLN1	0	0.328904739483824	0.43	0.204	0	0.226
GTSE1	0	0.918394423580734	0.419	0.034	0	0.385
NCAPH2	0	0.336802966667672	0.347	0.142	0	0.205
BTG3	0	0.317759276601149	0.755	0.484	0	0.271
MIS18A	0	0.605704495556249	0.511	0.184	0	0.327
C21orf58	0	0.620236712798595	0.412	0.105	0	0.307
CKLF	2.23427096818761e-305	0.311885983886369	0.664	0.414	4.51568505380398e-301	0.25
PSMD14	1.11951345334478e-304	0.312883798798333	0.713	0.455	2.26264864055513e-300	0.258
DEK	1.41436655981045e-303	0.278130900394613	0.949	0.755	2.85857625403289e-299	0.194
WBP11	1.77956408142189e-302	0.278378369454598	0.53	0.295	3.59667696496177e-298	0.235
CMSS1	6.90147135055979e-300	0.310522202912647	0.622	0.368	1.39485637466164e-295	0.254
SLC43A3	3.83138575574047e-299	0.277777139980074	0.303	0.131	7.74361375092705e-295	0.172
IMPA2	1.14046055803579e-296	0.31898690632956	0.667	0.414	2.30498483384614e-292	0.253
CTPS1	1.43277121640071e-296	0.261195659586699	0.399	0.196	2.89577390546748e-292	0.203
CCM2	2.25510441042715e-296	0.292615570116924	0.35	0.163	4.55779152391432e-292	0.187
TMEM97	3.9628557212547e-295	0.262031700882481	0.381	0.184	8.00932769822788e-291	0.197
GINS2	1.29690887701722e-290	0.270592155947376	0.434	0.223	2.6211825313395e-286	0.211
FAF1	3.6220099978799e-288	0.278753678004537	0.356	0.168	7.32044440671506e-284	0.188
GLRX5	7.00543251854904e-286	0.275061372744317	0.588	0.344	1.41586796632395e-281	0.244
ASRGL1	6.9291070512112e-284	0.276896234515261	0.385	0.191	1.4004418261203e-279	0.194
NUP37	3.40492281359784e-280	0.257419410530053	0.363	0.177	6.88168949856259e-276	0.186
DNAJC21	3.05953376678249e-278	0.267230393542666	0.481	0.262	6.18362369604409e-274	0.219
SMC3	8.43425386546728e-278	0.282164840385476	0.62	0.383	1.70464704874959e-273	0.237
LYAR	4.9379500723933e-276	0.261704365772154	0.382	0.192	9.98009089131409e-272	0.19
ACYP1	1.06153418251222e-273	0.28589752397576	0.414	0.215	2.14546673627544e-269	0.199
PHIP	1.10921297402615e-273	0.278447785143975	0.528	0.304	2.24183034180425e-269	0.224
TXNDC12	2.6061369193704e-272	0.265890002484421	0.665	0.416	5.26726332773951e-268	0.249
TPRKB	7.90362511743513e-271	0.254320870189735	0.65	0.412	1.59740167248481e-266	0.238
WDR34	8.90097218082112e-270	0.288407178913643	0.596	0.369	1.79897548746576e-265	0.227
PSAT1	5.66483188269073e-267	0.295383276678479	0.53	0.305	1.14491917181062e-262	0.225
ORAI1	1.83479209737513e-266	0.273473710411019	0.316	0.147	3.70829830800488e-262	0.169
IRAK1	1.43328781431715e-265	0.256381891299261	0.479	0.262	2.89681800151639e-261	0.217
RBBP7	2.07516178455349e-263	0.259704592504771	0.757	0.502	4.19410948276105e-259	0.255
ILVBL	2.66938961174922e-263	0.26058834108625	0.426	0.229	5.39510334430636e-259	0.197
DKC1	1.54353156382447e-262	0.27084334073949	0.687	0.439	3.11963164364564e-258	0.248
CLN6	7.43713398278069e-260	0.252724556414333	0.34	0.166	1.5031191492598e-255	0.174
HADH	2.73494678748327e-258	0.255611974778008	0.505	0.288	5.52760095218244e-254	0.217
TPST1	5.28283068471996e-258	0.291172229524851	0.325	0.154	1.06771290968875e-253	0.171
BAZ1B	8.90532204310876e-257	0.255342436888705	0.558	0.337	1.79985463813271e-252	0.221
PLGRKT	1.7929481767507e-255	0.266347613034492	0.567	0.343	3.62372756003083e-251	0.224
SPATS2L	4.95940589001924e-255	0.272152319653605	0.497	0.285	1.00234552443179e-250	0.212
PXMP2	6.09041737152555e-255	0.262209866855823	0.4	0.211	1.23093425495903e-250	0.189
NFATC2IP	4.24908609371402e-253	0.251695170383846	0.36	0.181	8.5878279040054e-249	0.179
PKP4	1.64598780621315e-248	0.265479460452898	0.349	0.176	3.3267059551374e-244	0.173
HNRNPD	2.61475870544332e-246	0.283311690969724	0.768	0.523	5.28468881957149e-242	0.245
ACAT2	6.51104904371786e-236	0.254709823838092	0.535	0.315	1.31594812222582e-231	0.22
CFAP20	6.90478733995186e-234	0.254283420371282	0.542	0.326	1.39552656927767e-229	0.216
STK24	1.5737110713513e-233	0.26805363262824	0.54	0.325	3.18062744630811e-229	0.215
TUBA4A	4.13749390297242e-233	0.274862827517425	0.56	0.346	8.36228892729755e-229	0.214
HES6	1.25141322920267e-230	0.252205529502667	0.349	0.178	2.52923127754152e-226	0.171
SH3KBP1	3.71163317254889e-214	0.269873502080735	0.472	0.277	7.50158180503856e-210	0.195
PCNA	3.1256419963807e-212	0.252631359986549	0.649	0.434	6.31723503888504e-208	0.215
NBL1	2.90029864305314e-202	0.266201681562065	0.429	0.245	5.86179358747469e-198	0.184
SCCPDH	1.4123607246726e-195	0.260975341796808	0.557	0.356	2.85452226063578e-191	0.201
GAS6	3.60658281104467e-192	0.259655454122697	0.386	0.216	7.28926451940238e-188	0.17
RBP7	1.61844787338547e-184	0.301579142533932	0.467	0.29	3.27104499689937e-180	0.177
CXCR4	5.16608510115006e-169	0.254276950433639	0.381	0.224	1.04411745979344e-164	0.157
HIST1H1C	1.26288995923524e-152	0.260686506251633	0.513	0.338	2.55242689661035e-148	0.175

## Sheet: Table S7
Table S5: A total of 100 intersecting genes.
MND1
PGP
WDR34
PLK1
BCL2L12
RFC4
MCM7
DEPDC1
EZH2
C21orf58
NUDT1
PHF19
FOXM1
CDCA5
KIFC1
KIF22
TUBG1
CCDC34
DHFR
FAM83D
RPA3
USP1
CCNB1
MIS18A
PKMYT1
TUBA1C
FEN1
ASPM
SAC3D1
DNAJC9
PCNA
CENPN
AURKA
TRIP13
RBBP7
GMNN
KIF23
CDCA4
GGH
CCNA2
HMGB3
RAD51AP1
CKS1B
PSIP1
H2AFX
MELK
ANP32E
DNMT1
CKAP2
CENPM
CEP55
MZT1
DDX39A
CENPA
CLSPN
ATAD2
NDC80
ORC6
GTSE1
CENPU
DTYMK
CDC20
MAD2L1
CDCA8
RRM2
CKS2
AURKB
NUF2
PRC1
KPNA2
SMC2
CENPW
PBK
SPC25
TPX2
CDCA3
CCNB2
HMGB2
MYBL2
UBE2S
PTTG1
TOP2A
MKI67
CDKN3
UBE2C
ZWINT
ASF1B
TK1
BIRC5
TYMS
NUSAP1
CENPF
CDK1
SMC4
UBE2T
CKLF
PSMD14
HNRNPD
BTG3
HSPB11

## Sheet: Table S8
Table S6: Result of DO enrichment.
ID	Description	GeneRatio	BgRatio	pvalue	p.adjust	qvalue	geneID	Count
DOID:0060116	sensory system cancer	7/67	139/8007	0.000149010450909834	0.0128896026229928	0.00978675608993411	PLK1/MKI67/CDK1/CCNA2/BIRC5/CDCA4/TYMS	7
DOID:2174	ocular cancer	7/67	139/8007	0.000149010450909834	0.0128896026229928	0.00978675608993411	PLK1/MKI67/CDK1/CCNA2/BIRC5/CDCA4/TYMS	7
DOID:3908	non-small cell lung carcinoma	12/67	431/8007	0.000203955753508662	0.0128896026229928	0.00978675608993411	CCNB1/MKI67/TOP2A/CCNB2/KPNA2/AURKB/BIRC5/UBE2C/FOXM1/RRM2/RBBP7/DNMT1	12
DOID:3996	urinary system cancer	13/67	500/8007	0.000211304961032668	0.0128896026229928	0.00978675608993411	CCNB1/AURKA/MKI67/UBE2S/BIRC5/MAD2L1/CKS1B/TK1/MYBL2/EZH2/TYMS/BTG3/DNMT1	13
DOID:3459	breast carcinoma	11/67	383/8007	0.000297211159430811	0.0131932658255278	0.0100173200400901	CCNB1/PLK1/AURKA/MKI67/TOP2A/KPNA2/CCNA2/BIRC5/PTTG1/MAD2L1/RBBP7	11
DOID:768	retinoblastoma	6/67	116/8007	0.000394634096050681	0.0131932658255278	0.0100173200400901	PLK1/CDK1/CCNA2/BIRC5/CDCA4/TYMS	6
DOID:771	retinal cell cancer	6/67	116/8007	0.000394634096050681	0.0131932658255278	0.0100173200400901	PLK1/CDK1/CCNA2/BIRC5/CDCA4/TYMS	6
DOID:4645	retinal cancer	6/67	118/8007	0.000432566092640254	0.0131932658255278	0.0100173200400901	PLK1/CDK1/CCNA2/BIRC5/CDCA4/TYMS	6
DOID:688	embryonal cancer	10/67	373/8007	0.000981628352416607	0.0250684641795837	0.019033864088036	CCNB1/PLK1/MKI67/KPNA2/NDC80/BIRC5/MAD2L1/DDX39A/RRM2/DNMT1	10
DOID:6050	esophageal disease	4/67	55/8007	0.00110826775933483	0.0250684641795837	0.019033864088036	CCNB1/MKI67/CCNA2/MAD2L1	4
DOID:4451	renal carcinoma	10/67	380/8007	0.00113129529495354	0.0250684641795837	0.019033864088036	CCNB1/MKI67/UBE2S/BIRC5/MAD2L1/CKS1B/TK1/EZH2/TYMS/BTG3	10
DOID:2600	laryngeal carcinoma	3/67	26/8007	0.00126876007789059	0.0250684641795837	0.019033864088036	CCNB1/MKI67/BIRC5	3
DOID:3963	thyroid carcinoma	7/67	200/8007	0.00133561489481389	0.0250684641795837	0.019033864088036	PLK1/MKI67/BIRC5/UBE2C/PTTG1/HNRNPD/EZH2	7
DOID:4007	bladder carcinoma	4/67	60/8007	0.00153575805032858	0.0267660688771553	0.0203228132975813	AURKA/MYBL2/EZH2/DNMT1	4
DOID:1781	thyroid cancer	7/67	213/8007	0.00191815544678907	0.0276202553431721	0.020971375929242	PLK1/MKI67/BIRC5/UBE2C/PTTG1/HNRNPD/EZH2	7
DOID:11054	urinary bladder cancer	5/67	107/8007	0.00194166226507595	0.0276202553431721	0.020971375929242	AURKA/BIRC5/MYBL2/EZH2/DNMT1	5
DOID:2994	germ cell cancer	10/67	410/8007	0.00200085152813193	0.0276202553431721	0.020971375929242	CCNB1/PLK1/MKI67/KPNA2/NDC80/BIRC5/MAD2L1/DDX39A/RRM2/DNMT1	10
DOID:4450	renal cell carcinoma	9/67	342/8007	0.00203755982039794	0.0276202553431721	0.020971375929242	CCNB1/MKI67/UBE2S/BIRC5/MAD2L1/CKS1B/TK1/EZH2/TYMS	9
DOID:4766	embryoma	9/67	352/8007	0.00247942855413887	0.0278601667808958	0.0211535347430442	CCNB1/PLK1/MKI67/KPNA2/NDC80/BIRC5/MAD2L1/DDX39A/RRM2	9
DOID:2151	malignant ovarian surface epithelial-stromal neoplasm	8/67	286/8007	0.0025119822507365	0.0278601667808958	0.0211535347430442	AURKA/MKI67/KPNA2/CDK1/AURKB/BIRC5/TK1/TYMS	8
DOID:2152	ovary epithelial cancer	8/67	286/8007	0.0025119822507365	0.0278601667808958	0.0211535347430442	AURKA/MKI67/KPNA2/CDK1/AURKB/BIRC5/TK1/TYMS	8
DOID:4001	ovarian carcinoma	8/67	286/8007	0.0025119822507365	0.0278601667808958	0.0211535347430442	AURKA/MKI67/KPNA2/CDK1/AURKB/BIRC5/TK1/TYMS	8
DOID:3179	inverted papilloma	2/67	10/8007	0.00297252868069818	0.0307738796239983	0.0233658447533378	MKI67/BIRC5	2
DOID:2596	larynx cancer	3/67	35/8007	0.00302693897940967	0.0307738796239983	0.0233658447533378	CCNB1/MKI67/BIRC5	3
DOID:263	kidney cancer	10/67	437/8007	0.0031882805863498	0.0311176185227741	0.0236268371872659	CCNB1/MKI67/UBE2S/BIRC5/MAD2L1/CKS1B/TK1/EZH2/TYMS/BTG3	10
DOID:3973	thyroid medullary carcinoma	3/67	38/8007	0.00383243792346274	0.0359659558971119	0.0273080596975483	PLK1/MKI67/PTTG1	3
DOID:120	female reproductive organ cancer	10/67	455/8007	0.00425477462494179	0.0372959989773464	0.0283179284728774	AURKA/MKI67/TOP2A/KPNA2/CDK1/AURKB/BIRC5/TK1/DNAJC9/TYMS	10
DOID:2394	ovarian cancer	8/67	312/8007	0.00427986873510533	0.0372959989773464	0.0283179284728774	AURKA/MKI67/KPNA2/CDK1/AURKB/BIRC5/TK1/TYMS	8
DOID:10534	stomach cancer	7/67	274/8007	0.00766300630464269	0.062417651664164	0.0473921772773635	PLK1/MKI67/TOP2A/CCNA2/BIRC5/MAD2L1/TYMS	7
DOID:2615	papilloma	2/67	16/8007	0.00767430143411852	0.062417651664164	0.0473921772773635	MKI67/BIRC5	2
DOID:5517	stomach carcinoma	5/67	153/8007	0.00890075644639766	0.0700575668684203	0.0531929757068247	PLK1/MKI67/TOP2A/BIRC5/TYMS	5
DOID:200	giant cell tumor	2/67	18/8007	0.00967999314824737	0.0715732826718897	0.0543438211831432	CCNA2/BIRC5	2
DOID:8719	in situ carcinoma	2/67	18/8007	0.00967999314824737	0.0715732826718897	0.0543438211831432	PLK1/BIRC5	2
DOID:5683	hereditary breast ovarian cancer	6/67	222/8007	0.0103658558408637	0.0729343630433411	0.0553772558051252	ASPM/PLK1/AURKA/TOP2A/UBE2T/EZH2	6
DOID:2876	laryngeal squamous cell carcinoma	2/67	19/8007	0.0107608076621323	0.0729343630433411	0.0553772558051252	CCNB1/BIRC5	2
DOID:9206	Barrett's esophagus	2/67	19/8007	0.0107608076621323	0.0729343630433411	0.0553772558051252	CCNA2/MAD2L1	2
DOID:3962	follicular thyroid carcinoma	3/67	56/8007	0.0113178225045518	0.0730387681276068	0.0554565280002537	PLK1/MKI67/PTTG1	3
DOID:4362	cervical cancer	4/67	105/8007	0.0113748901182338	0.0730387681276068	0.0554565280002537	MKI67/TOP2A/BIRC5/DNAJC9	4
DOID:1532	pleural disease	2/67	20/8007	0.0118923840160847	0.0744036333314015	0.0564928363517112	SMC4/SMC2	2
DOID:8850	salivary gland cancer	3/67	58/8007	0.0124501565457302	0.0759459549289541	0.0576638829486451	CCNA2/BIRC5/DNMT1	3
DOID:8618	oral cavity cancer	3/67	61/8007	0.0142666516734941	0.0831008097851999	0.0630963870672787	CCNA2/BIRC5/DNMT1	3
DOID:0060071	pre-malignant neoplasm	2/67	22/8007	0.0143042377499115	0.0831008097851999	0.0630963870672787	PLK1/BIRC5	2
DOID:4914	esophagus adenocarcinoma	2/67	23/8007	0.0155827505066132	0.0884230493863632	0.0671374318032784	CCNA2/BIRC5	2
DOID:4607	biliary tract cancer	5/67	178/8007	0.0163307195326376	0.0905612628628086	0.0687609243479479	TOP2A/BIRC5/PBK/RAD51AP1/DNMT1	5
DOID:1192	peripheral nervous system neoplasm	8/67	396/8007	0.0168934616738246	0.091600103298071	0.069549690165921	AURKA/TOP2A/AURKB/BIRC5/CDKN3/MAD2L1/FOXM1/MYBL2	8
DOID:4896	bile duct adenocarcinoma	4/67	128/8007	0.0220196342943496	0.112637075362242	0.0855225421214607	BIRC5/PBK/RAD51AP1/DNMT1	4
DOID:4947	cholangiocarcinoma	4/67	128/8007	0.0220196342943496	0.112637075362242	0.0855225421214607	BIRC5/PBK/RAD51AP1/DNMT1	4
DOID:5409	lung small cell carcinoma	3/67	72/8007	0.0221581131860148	0.112637075362242	0.0855225421214607	MKI67/BIRC5/NUDT1	3
DOID:3744	cervical squamous cell carcinoma	3/67	73/8007	0.0229722986947099	0.114392671051209	0.0868555224547572	MKI67/BIRC5/DNAJC9	3
DOID:1967	leiomyosarcoma	2/67	30/8007	0.0258076915997062	0.123472093143693	0.0937493028183343	TOP2A/BIRC5	2
DOID:4230	smooth muscle cancer	2/67	30/8007	0.0258076915997062	0.123472093143693	0.0937493028183343	TOP2A/BIRC5	2
DOID:2706	synovium cancer	2/67	32/8007	0.0291143996484269	0.130372233143849	0.0989884082541738	MKI67/BIRC5	2
DOID:5485	synovial sarcoma	2/67	32/8007	0.0291143996484269	0.130372233143849	0.0989884082541738	MKI67/BIRC5	2
DOID:4606	bile duct cancer	4/67	140/8007	0.0293871837004578	0.130372233143849	0.0989884082541738	BIRC5/PBK/RAD51AP1/DNMT1	4
DOID:4897	bile duct carcinoma	4/67	140/8007	0.0293871837004578	0.130372233143849	0.0989884082541738	BIRC5/PBK/RAD51AP1/DNMT1	4
DOID:1037	lymphoblastic leukemia	8/67	443/8007	0.0306502851327315	0.131965488203277	0.100198127367458	AURKA/MKI67/TOP2A/CCNA2/GGH/DHFR/TYMS/DNMT1	8
DOID:0060115	nervous system benign neoplasm	2/67	33/8007	0.0308280033917491	0.131965488203277	0.100198127367458	MKI67/PTTG1	2
DOID:5041	esophageal cancer	4/67	145/8007	0.0328414253556501	0.13816047908239	0.104901830537104	CCNB1/MKI67/CCNA2/BIRC5	4
DOID:201	connective tissue cancer	7/67	370/8007	0.0341905384560242	0.140913883709048	0.106992422488319	MKI67/TOP2A/CCNA2/BIRC5/MAD2L1/DHFR/EZH2	7
DOID:5158	pleural cancer	2/67	36/8007	0.0362006796470797	0.140913883709048	0.106992422488319	MKI67/BIRC5	2
DOID:7474	malignant pleural mesothelioma	2/67	36/8007	0.0362006796470797	0.140913883709048	0.106992422488319	MKI67/BIRC5	2
DOID:2621	autonomic nervous system neoplasm	7/67	375/8007	0.0363835027609427	0.140913883709048	0.106992422488319	AURKA/TOP2A/AURKB/BIRC5/CDKN3/MAD2L1/MYBL2	7
DOID:769	neuroblastoma	7/67	375/8007	0.0363835027609427	0.140913883709048	0.106992422488319	AURKA/TOP2A/AURKB/BIRC5/CDKN3/MAD2L1/MYBL2	7
DOID:9261	nasopharynx carcinoma	2/67	38/8007	0.0399682644074206	0.152379008053291	0.115697607495165	CCNB1/BIRC5	2
DOID:0060119	pharynx cancer	2/67	40/8007	0.0438777387524927	0.162214670539519	0.123165582463138	CCNB1/BIRC5	2
DOID:4866	salivary gland adenoid cystic carcinoma	2/67	40/8007	0.0438777387524927	0.162214670539519	0.123165582463138	BIRC5/DNMT1	2
DOID:5157	benign pleural mesothelioma	2/67	41/8007	0.0458839221311708	0.167099656716503	0.126874631501745	MKI67/BIRC5	2
DOID:1793	pancreatic cancer	6/67	319/8007	0.049850136250947	0.178874018312222	0.135814612696079	PLK1/TOP2A/BIRC5/RRM2/TYMS/DNMT1	6

## Sheet: Table S9
Table S7: Result of KEGG enrichment.
	ID	Description	GeneRatio	BgRatio	pvalue	p.adjust	qvalue	geneID	Count
hsa04110	hsa04110	Cell cycle	14/48	158/9434	2.25474849336495e-14	1.46558652068722e-12	1.11550714934898e-12	CCNB1/PLK1/CDC20/CCNB2/CDK1/CCNA2/NDC80/AURKB/PTTG1/MAD2L1/TRIP13/CDCA5/PKMYT1/ORC6	14
hsa04914	hsa04914	Progesterone-mediated oocyte maturation	9/48	111/9434	3.56046680256854e-09	1.15715171083478e-07	8.80747051161691e-08	CCNB1/PLK1/AURKA/CCNB2/CDK1/CCNA2/MAD2L1/KIF22/PKMYT1	9
hsa04114	hsa04114	Oocyte meiosis	9/48	139/9434	2.59901338093655e-08	5.63119565869586e-07	4.28609224224624e-07	CCNB1/PLK1/AURKA/CDC20/CCNB2/CDK1/PTTG1/MAD2L1/PKMYT1	9
hsa04115	hsa04115	p53 signaling pathway	5/48	75/9434	3.63998566521921e-05	0.000591497670598122	0.000450208753329744	CCNB1/GTSE1/CCNB2/CDK1/RRM2	5
hsa04218	hsa04218	Cellular senescence	6/48	157/9434	0.000132976349311095	0.00172869254104423	0.00131576598265715	CCNB1/CCNB2/CDK1/CCNA2/FOXM1/MYBL2	6
hsa00240	hsa00240	Pyrimidine metabolism	4/48	58/9434	0.000204599943585724	0.00221649938884535	0.00168705216640861	DTYMK/RRM2/TK1/TYMS	4
hsa01523	hsa01523	Antifolate resistance	3/48	30/9434	0.000455744457370932	0.00423191281844437	0.00322105105209531	GGH/DHFR/TYMS	3
hsa03083	hsa03083	Polycomb repressive complex	4/48	83/9434	0.000807445856379365	0.00637791285545451	0.00485444379281558	AURKB/PHF19/RBBP7/EZH2	4
hsa01232	hsa01232	Nucleotide metabolism	4/48	85/9434	0.000883095626139855	0.00637791285545451	0.00485444379281558	DTYMK/RRM2/TK1/TYMS	4
hsa03460	hsa03460	Fanconi anemia pathway	3/48	55/9434	0.00269398984370047	0.0175109339840531	0.0133281602793602	UBE2T/USP1/RPA3	3
hsa04814	hsa04814	Motor proteins	5/48	197/9434	0.00311872902074995	0.0184288533044315	0.0140268195191625	KIF23/KIFC1/TUBA1C/KIF22/TUBG1	5
hsa05166	hsa05166	Human T-cell leukemia virus 1 infection	5/48	224/9434	0.00538544726517999	0.0291711726863916	0.0222031597774965	CDC20/CCNB2/CCNA2/PTTG1/MAD2L1	5
hsa00790	hsa00790	Folate biosynthesis	2/48	28/9434	0.00880775039288723	0.0440387519644362	0.033519373964834	GGH/DHFR	2
hsa04981	hsa04981	Folate transport and metabolism	2/48	31/9434	0.0107305359087877	0.0498203452908	0.0379199389257911	DHFR/TYMS	2
hsa03030	hsa03030	DNA replication	2/48	36/9434	0.0143057536391969	0.0619915991031867	0.0471838891959478	FEN1/RPA3	2
hsa00670	hsa00670	One carbon pool by folate	2/48	39/9434	0.0166646134452364	0.0676999921212729	0.0515287389425073	DHFR/TYMS	2
hsa04068	hsa04068	FoxO signaling pathway	3/48	133/9434	0.029886066254394	0.114270253325624	0.0869749296567503	CCNB1/PLK1/CCNB2	3
hsa04120	hsa04120	Ubiquitin mediated proteolysis	3/48	142/9434	0.0352956617945839	0.127456556480442	0.0970114680903768	CDC20/UBE2S/UBE2C	3

## Sheet: Table S10
Table S8: Result of GO enrichment .
ONTOLOGY	ID	Description	GeneRatio	BgRatio	pvalue	p.adjust	qvalue	geneID	Count
BP	GO:0000280	nuclear division	35/91	436/18862	7.88289079013567e-34	9.9009108324104e-31	7.44310846184389e-31	CENPF/CCNB1/PLK1/NUF2/AURKA/MKI67/TOP2A/CDCA8/TPX2/NUSAP1/KIF23/CDC20/CCNB2/UBE2S/CDK1/SMC4/NDC80/AURKB/PRC1/CKS2/KIFC1/UBE2C/PTTG1/MAD2L1/KIF22/SMC2/TRIP13/CDCA5/MZT1/ZWINT/MND1/PKMYT1/RAD51AP1/TUBG1/MYBL2	35
BP	GO:0140014	mitotic nuclear division	31/91	296/18862	2.03357018524961e-33	1.27708207633676e-30	9.60059187457318e-31	CENPF/CCNB1/PLK1/NUF2/AURKA/MKI67/CDCA8/TPX2/NUSAP1/KIF23/CDC20/CCNB2/UBE2S/CDK1/SMC4/NDC80/AURKB/PRC1/KIFC1/UBE2C/PTTG1/MAD2L1/KIF22/SMC2/TRIP13/CDCA5/MZT1/ZWINT/PKMYT1/TUBG1/MYBL2	31
BP	GO:0048285	organelle fission	35/91	486/18862	3.52290009959932e-32	1.47492084169892e-29	1.10878645240021e-29	CENPF/CCNB1/PLK1/NUF2/AURKA/MKI67/TOP2A/CDCA8/TPX2/NUSAP1/KIF23/CDC20/CCNB2/UBE2S/CDK1/SMC4/NDC80/AURKB/PRC1/CKS2/KIFC1/UBE2C/PTTG1/MAD2L1/KIF22/SMC2/TRIP13/CDCA5/MZT1/ZWINT/MND1/PKMYT1/RAD51AP1/TUBG1/MYBL2	35
BP	GO:0007059	chromosome segregation	31/91	337/18862	1.22379178720807e-31	3.84270621183334e-29	2.88879271875168e-29	CENPF/CCNB1/PLK1/NUF2/MKI67/TOP2A/CDCA8/NUSAP1/KIF23/CDC20/FAM83D/SMC4/NDC80/AURKB/BIRC5/PRC1/KIFC1/UBE2C/PTTG1/MAD2L1/KIF22/CENPW/SMC2/TRIP13/SPC25/CDCA5/MIS18A/CENPN/ZWINT/TUBG1/FEN1	31
BP	GO:0000819	sister chromatid segregation	24/91	199/18862	2.83476090969087e-27	7.12091940514346e-25	5.35322218103728e-25	CENPF/CCNB1/PLK1/NUF2/TOP2A/CDCA8/NUSAP1/KIF23/CDC20/SMC4/NDC80/AURKB/PRC1/KIFC1/UBE2C/PTTG1/MAD2L1/KIF22/SMC2/TRIP13/CDCA5/ZWINT/TUBG1/FEN1	24
BP	GO:0000070	mitotic sister chromatid segregation	22/91	164/18862	4.55416249754943e-26	9.5333801615368e-24	7.16681361456462e-24	CENPF/CCNB1/PLK1/NUF2/CDCA8/NUSAP1/KIF23/CDC20/SMC4/NDC80/AURKB/PRC1/KIFC1/UBE2C/PTTG1/MAD2L1/KIF22/SMC2/TRIP13/CDCA5/ZWINT/TUBG1	22
BP	GO:0098813	nuclear chromosome segregation	25/91	273/18862	2.33339578186653e-25	4.18677871717765e-23	3.14745265614177e-23	CENPF/CCNB1/PLK1/NUF2/TOP2A/CDCA8/NUSAP1/KIF23/CDC20/FAM83D/SMC4/NDC80/AURKB/PRC1/KIFC1/UBE2C/PTTG1/MAD2L1/KIF22/SMC2/TRIP13/CDCA5/ZWINT/TUBG1/FEN1	25
BP	GO:1902850	microtubule cytoskeleton organization involved in mitosis	18/91	143/18862	6.73506719792602e-21	1.05740555007438e-18	7.94915167965742e-19	CENPA/CCNB1/PLK1/NUF2/AURKA/TPX2/NUSAP1/KIF23/CDC20/NDC80/AURKB/PRC1/KIFC1/MAD2L1/SPC25/MZT1/TUBG1/MYBL2	18
BP	GO:0007051	spindle organization	18/91	182/18862	5.73352628011941e-19	8.00145445314443e-17	6.01517318510774e-17	ASPM/CCNB1/PLK1/NUF2/AURKA/TPX2/KIF23/CDC20/CCNB2/NDC80/AURKB/PRC1/KIFC1/SPC25/MZT1/TUBG1/MYBL2/SAC3D1	18
BP	GO:0007052	mitotic spindle organization	15/91	118/18862	1.29666337781019e-17	1.6286092025296e-15	1.22432321041657e-15	CCNB1/PLK1/NUF2/AURKA/TPX2/KIF23/CDC20/NDC80/AURKB/PRC1/KIFC1/SPC25/MZT1/TUBG1/MYBL2	15
BP	GO:0051783	regulation of nuclear division	14/91	135/18862	3.11190607234375e-15	3.5532309335125e-13	2.67117679128454e-13	CENPF/CCNB1/PLK1/AURKA/MKI67/NUSAP1/CDC20/NDC80/AURKB/MAD2L1/TRIP13/ZWINT/PKMYT1/RAD51AP1	14
BP	GO:0007088	regulation of mitotic nuclear division	13/91	109/18862	5.06124664159403e-15	4.45822425377176e-13	3.35151454545195e-13	CENPF/CCNB1/PLK1/AURKA/MKI67/NUSAP1/CDC20/NDC80/AURKB/MAD2L1/TRIP13/ZWINT/PKMYT1	13
BP	GO:0033046	negative regulation of sister chromatid segregation	10/91	42/18862	5.3243124049822e-15	4.45822425377176e-13	3.35151454545195e-13	CENPF/CCNB1/PLK1/CDC20/NDC80/AURKB/PTTG1/MAD2L1/TRIP13/ZWINT	10
BP	GO:0033048	negative regulation of mitotic sister chromatid segregation	10/91	42/18862	5.3243124049822e-15	4.45822425377176e-13	3.35151454545195e-13	CENPF/CCNB1/PLK1/CDC20/NDC80/AURKB/PTTG1/MAD2L1/TRIP13/ZWINT	10
BP	GO:2000816	negative regulation of mitotic sister chromatid separation	10/91	42/18862	5.3243124049822e-15	4.45822425377176e-13	3.35151454545195e-13	CENPF/CCNB1/PLK1/CDC20/NDC80/AURKB/PTTG1/MAD2L1/TRIP13/ZWINT	10
BP	GO:0051985	negative regulation of chromosome segregation	10/91	44/18862	8.90821535226985e-15	6.58159910732407e-13	4.94778276841242e-13	CENPF/CCNB1/PLK1/CDC20/NDC80/AURKB/PTTG1/MAD2L1/TRIP13/ZWINT	10
BP	GO:1905819	negative regulation of chromosome separation	10/91	44/18862	8.90821535226985e-15	6.58159910732407e-13	4.94778276841242e-13	CENPF/CCNB1/PLK1/CDC20/NDC80/AURKB/PTTG1/MAD2L1/TRIP13/ZWINT	10
BP	GO:0010965	regulation of mitotic sister chromatid separation	11/91	64/18862	1.06566624183286e-14	7.43598222078931e-13	5.59007379487765e-13	CENPF/CCNB1/PLK1/CDC20/NDC80/AURKB/UBE2C/PTTG1/MAD2L1/TRIP13/ZWINT	11
BP	GO:0033047	regulation of mitotic sister chromatid segregation	10/91	45/18862	1.14086587291287e-14	7.54172387567664e-13	5.6695661385199e-13	CENPF/CCNB1/PLK1/CDC20/NDC80/AURKB/PTTG1/MAD2L1/TRIP13/ZWINT	10
BP	GO:0051983	regulation of chromosome segregation	12/91	89/18862	1.31673983461098e-14	8.26912616135697e-13	6.21639806129501e-13	CENPF/CCNB1/PLK1/MKI67/CDC20/NDC80/AURKB/UBE2C/PTTG1/MAD2L1/TRIP13/ZWINT	12
BP	GO:0033044	regulation of chromosome organization	17/91	273/18862	1.43646763563326e-14	8.59144452550179e-13	6.45870410608038e-13	CENPF/CCNB1/PLK1/TOP2A/CDC20/NDC80/AURKB/UBE2C/PTTG1/MAD2L1/TRIP13/CDCA5/PHF19/ZWINT/HNRNPD/FEN1/DNMT1	17
BP	GO:0051306	mitotic sister chromatid separation	11/91	66/18862	1.52732924484624e-14	8.71966150694035e-13	6.55509250060802e-13	CENPF/CCNB1/PLK1/CDC20/NDC80/AURKB/UBE2C/PTTG1/MAD2L1/TRIP13/ZWINT	11
BP	GO:0051304	chromosome separation	12/91	95/18862	2.9620789778067e-14	1.61755269396749e-12	1.21601136983644e-12	CENPF/CCNB1/PLK1/TOP2A/CDC20/NDC80/AURKB/UBE2C/PTTG1/MAD2L1/TRIP13/ZWINT	12
BP	GO:0006323	DNA packaging	16/91	240/18862	3.19117734626085e-14	1.67004947787651e-12	1.25547635069999e-12	CENPA/CCNB1/TOP2A/NUSAP1/SMC4/CENPW/SMC2/CDCA5/MIS18A/CENPN/HMGB2/RBBP7/CENPM/ASF1B/CENPU/DNMT1	16
BP	GO:0033045	regulation of sister chromatid segregation	11/91	71/18862	3.57070235718956e-14	1.72492390793465e-12	1.29672875076884e-12	CENPF/CCNB1/PLK1/CDC20/NDC80/AURKB/UBE2C/PTTG1/MAD2L1/TRIP13/ZWINT	11
BP	GO:1905818	regulation of chromosome separation	11/91	71/18862	3.57070235718956e-14	1.72492390793465e-12	1.29672875076884e-12	CENPF/CCNB1/PLK1/CDC20/NDC80/AURKB/UBE2C/PTTG1/MAD2L1/TRIP13/ZWINT	11
BP	GO:0051383	kinetochore organization	8/91	22/18862	6.48357364074151e-14	3.01606240473012e-12	2.26735499249323e-12	CENPF/CENPA/NUF2/SMC4/NDC80/CENPW/SMC2/CENPN	8
BP	GO:0007094	mitotic spindle assembly checkpoint signaling	9/91	37/18862	1.05104905993161e-13	4.40039206424699e-12	3.30803862020579e-12	CENPF/CCNB1/PLK1/CDC20/NDC80/AURKB/MAD2L1/TRIP13/ZWINT	9
BP	GO:0071173	spindle assembly checkpoint signaling	9/91	37/18862	1.05104905993161e-13	4.40039206424699e-12	3.30803862020579e-12	CENPF/CCNB1/PLK1/CDC20/NDC80/AURKB/MAD2L1/TRIP13/ZWINT	9
BP	GO:0071174	mitotic spindle checkpoint signaling	9/91	37/18862	1.05104905993161e-13	4.40039206424699e-12	3.30803862020579e-12	CENPF/CCNB1/PLK1/CDC20/NDC80/AURKB/MAD2L1/TRIP13/ZWINT	9
BP	GO:0031577	spindle checkpoint signaling	9/91	38/18862	1.37184428675331e-13	5.55818201342630e-12	4.17841876135048e-12	CENPF/CCNB1/PLK1/CDC20/NDC80/AURKB/MAD2L1/TRIP13/ZWINT	9
BP	GO:0045841	negative regulation of mitotic metaphase/anaphase transition	9/91	39/18862	1.77641483031739e-13	6.97242820899575e-12	5.24159244340361e-12	CENPF/CCNB1/PLK1/CDC20/NDC80/AURKB/MAD2L1/TRIP13/ZWINT	9
BP	GO:0030071	regulation of mitotic metaphase/anaphase transition	10/91	59/18862	2.12697891024782e-13	7.93493369207297e-12	5.96516553954866e-12	CENPF/CCNB1/PLK1/CDC20/NDC80/AURKB/UBE2C/MAD2L1/TRIP13/ZWINT	10
BP	GO:0031145	anaphase-promoting complex-dependent catabolic process	11/91	83/18862	2.14799160454205e-13	7.93493369207297e-12	5.96516553954866e-12	CCNB1/PLK1/AURKA/CDC20/UBE2S/CDK1/AURKB/UBE2C/PTTG1/MAD2L1/PSMD14	11
BP	GO:0051225	spindle assembly	12/91	114/18862	2.78009301225377e-13	9.97656235254496e-12	7.49998024659138e-12	PLK1/AURKA/TPX2/KIF23/CDC20/CCNB2/AURKB/PRC1/KIFC1/MZT1/MYBL2/SAC3D1	12
BP	GO:1902100	negative regulation of metaphase/anaphase transition of cell cycle	9/91	41/18862	2.91386190006011e-13	1.01661404068764e-11	7.64249743963133e-12	CENPF/CCNB1/PLK1/CDC20/NDC80/AURKB/MAD2L1/TRIP13/ZWINT	9
BP	GO:0007091	metaphase/anaphase transition of mitotic cell cycle	10/91	61/18862	3.02901986016263e-13	1.02822944442277e-11	7.72981739563551e-12	CENPF/CCNB1/PLK1/CDC20/NDC80/AURKB/UBE2C/MAD2L1/TRIP13/ZWINT	10
BP	GO:1902099	regulation of metaphase/anaphase transition of cell cycle	10/91	62/18862	3.59740591933491e-13	1.18903732491701e-11	8.93870667491251e-12	CENPF/CCNB1/PLK1/CDC20/NDC80/AURKB/UBE2C/MAD2L1/TRIP13/ZWINT	10
BP	GO:1903046	meiotic cell cycle process	14/91	190/18862	3.70790769203883e-13	1.19413642594892e-11	8.97703967546244e-12	PLK1/NUF2/AURKA/TOP2A/CDC20/CCNB2/SMC4/CKS2/PTTG1/SMC2/TRIP13/MND1/RAD51AP1/TUBG1	14
BP	GO:0044784	metaphase/anaphase transition of cell cycle	10/91	64/18862	5.02849728355982e-13	1.54043721662223e-11	1.1580390406555e-11	CENPF/CCNB1/PLK1/CDC20/NDC80/AURKB/UBE2C/MAD2L1/TRIP13/ZWINT	10
BP	GO:0051310	metaphase plate congression	10/91	64/18862	5.02849728355982e-13	1.54043721662223e-11	1.1580390406555e-11	CENPF/CCNB1/NUF2/CDCA8/FAM83D/NDC80/AURKB/KIFC1/KIF22/CDCA5	10
BP	GO:2001251	negative regulation of chromosome organization	11/91	91/18862	6.1039302910361e-13	1.82536582036699e-11	1.37223696016526e-11	CENPF/CCNB1/PLK1/TOP2A/CDC20/NDC80/AURKB/PTTG1/MAD2L1/TRIP13/ZWINT	11
BP	GO:0071103	DNA conformation change	17/91	352/18862	9.01990416460353e-13	2.63465107691675e-11	1.98062522292518e-11	CENPA/CCNB1/TOP2A/NUSAP1/SMC4/CENPW/SMC2/CDCA5/MIS18A/CENPN/HMGB3/HMGB2/RBBP7/CENPM/ASF1B/CENPU/DNMT1	17
BP	GO:0051321	meiotic cell cycle	15/91	250/18862	1.00598059431567e-12	2.87161733286474e-11	2.15876696914153e-11	PLK1/NUF2/AURKA/TOP2A/CDC20/CCNB2/SMC4/CKS2/PTTG1/SMC2/TRIP13/MND1/PKMYT1/RAD51AP1/TUBG1	15
BP	GO:0045839	negative regulation of mitotic nuclear division	9/91	47/18862	1.10696975492027e-12	3.03962290431784e-11	2.28506683303143e-11	CENPF/CCNB1/PLK1/CDC20/NDC80/AURKB/MAD2L1/TRIP13/ZWINT	9
BP	GO:1901987	regulation of cell cycle phase transition	19/91	478/18862	1.11323768788711e-12	3.03962290431784e-11	2.28506683303143e-11	CENPF/CCNB1/PLK1/AURKA/TPX2/CDC20/FAM83D/GTSE1/CDK1/NDC80/AURKB/UBE2C/MAD2L1/TRIP13/CDCA5/ZWINT/TUBG1/PSMD14/EZH2	19
BP	GO:0010948	negative regulation of cell cycle process	17/91	359/18862	1.23742019104719e-12	3.30680799990483e-11	2.48592589332436e-11	CENPF/CCNB1/PLK1/AURKA/CDC20/GTSE1/CDK1/NDC80/AURKB/PTTG1/MAD2L1/TRIP13/RRM2/ZWINT/PSMD14/RBBP7/EZH2	17
BP	GO:0140013	meiotic nuclear division	13/91	174/18862	2.28894985729066e-12	5.9894187932439e-11	4.50260531138097e-11	PLK1/NUF2/AURKA/TOP2A/CDC20/CCNB2/SMC4/CKS2/PTTG1/SMC2/TRIP13/MND1/RAD51AP1	13
BP	GO:1901990	regulation of mitotic cell cycle phase transition	18/91	439/18862	2.82037973715873e-12	7.22938153034973e-11	5.43475966537354e-11	CENPF/CCNB1/PLK1/AURKA/TPX2/CDC20/GTSE1/CDK1/NDC80/AURKB/UBE2C/MAD2L1/TRIP13/CDCA5/ZWINT/TUBG1/PSMD14/EZH2	18
BP	GO:0044839	cell cycle G2/M phase transition	15/91	276/18862	4.18636005597882e-12	1.03511060442517e-10	7.78154720222411e-11	CENPF/CCNB1/PLK1/AURKA/TPX2/GTSE1/CCNB2/CDK1/CCNA2/AURKB/FOXM1/MELK/PKMYT1/TUBG1/PSMD14	15
BP	GO:0051784	negative regulation of nuclear division	9/91	54/18862	4.20307649886018e-12	1.03511060442517e-10	7.78154720222411e-11	CENPF/CCNB1/PLK1/CDC20/NDC80/AURKB/MAD2L1/TRIP13/ZWINT	9
BP	GO:0051303	establishment of chromosome localization	10/91	79/18862	4.50973487990824e-12	1.08927442483938e-10	8.18872912404391e-11	CENPF/CCNB1/NUF2/CDCA8/FAM83D/NDC80/AURKB/KIFC1/KIF22/CDCA5	10
BP	GO:0045787	positive regulation of cell cycle	17/91	395/18862	5.68355155784991e-12	1.34689448238858e-10	1.01254135995856e-10	CCNB1/AURKA/NUSAP1/KIF23/FAM83D/GTSE1/CDK1/NDC80/AURKB/CKS2/UBE2C/MAD2L1/CDCA5/RAD51AP1/CKS1B/FEN1/EZH2	17
BP	GO:0050000	chromosome localization	10/91	81/18862	5.83400323405493e-12	1.3569459374024e-10	1.02009764151019e-10	CENPF/CCNB1/NUF2/CDCA8/FAM83D/NDC80/AURKB/KIFC1/KIF22/CDCA5	10
BP	GO:0007093	mitotic cell cycle checkpoint signaling	12/91	159/18862	1.50499401662368e-11	3.43685906341699e-10	2.58369307734248e-10	CENPF/CCNB1/PLK1/AURKA/CDC20/GTSE1/CDK1/NDC80/AURKB/MAD2L1/TRIP13/ZWINT	12
BP	GO:1901991	negative regulation of mitotic cell cycle phase transition	14/91	250/18862	1.54754776650724e-11	3.47092856202338e-10	2.60930516270112e-10	CENPF/CCNB1/PLK1/AURKA/CDC20/GTSE1/CDK1/NDC80/AURKB/MAD2L1/TRIP13/ZWINT/PSMD14/EZH2	14
BP	GO:0090068	positive regulation of cell cycle process	15/91	303/18862	1.5857814221267e-11	3.49428327401955e-10	2.62686230036501e-10	CCNB1/AURKA/NUSAP1/KIF23/FAM83D/GTSE1/CDK1/NDC80/AURKB/UBE2C/MAD2L1/CDCA5/RAD51AP1/FEN1/EZH2	15
BP	GO:0000086	G2/M transition of mitotic cell cycle	14/91	258/18862	2.35976435846295e-11	5.1101104038439e-10	3.84157646014749e-10	CENPF/CCNB1/PLK1/AURKA/TPX2/CCNB2/CDK1/CCNA2/AURKB/FOXM1/MELK/PKMYT1/TUBG1/PSMD14	14
BP	GO:0090307	mitotic spindle assembly	9/91	65/18862	2.41979270044803e-11	5.15128751146224e-10	3.87253176146633e-10	PLK1/TPX2/KIF23/CDC20/AURKB/PRC1/KIFC1/MZT1/MYBL2	9
BP	GO:0045930	negative regulation of mitotic cell cycle	15/91	321/18862	3.58905461150027e-11	7.51308765340724e-10	5.64803857283464e-10	CENPF/CCNB1/PLK1/AURKA/CDC20/GTSE1/CDK1/NDC80/AURKB/MAD2L1/TRIP13/ZWINT/PSMD14/EZH2/BTG3	15
BP	GO:1901988	negative regulation of cell cycle phase transition	14/91	268/18862	3.91991893342845e-11	8.0711773448953e-10	6.0675880643405e-10	CENPF/CCNB1/PLK1/AURKA/CDC20/GTSE1/CDK1/NDC80/AURKB/MAD2L1/TRIP13/ZWINT/PSMD14/EZH2	14
BP	GO:0007080	mitotic metaphase plate congression	8/91	50/18862	9.75388685759443e-11	1.97594869244171e-09	1.48543913603773e-09	CCNB1/NUF2/CDCA8/NDC80/AURKB/KIFC1/KIF22/CDCA5	8
BP	GO:0006336	DNA replication-independent nucleosome assembly	8/91	53/18862	1.59142295474886e-10	3.13593794115433e-09	2.35747262254059e-09	CENPA/CENPW/MIS18A/CENPN/RBBP7/CENPM/ASF1B/CENPU	8
BP	GO:0044843	cell cycle G1/S phase transition	14/91	298/18862	1.59793016109775e-10	3.13593794115433e-09	2.35747262254059e-09	CCNB1/AURKA/FAM83D/GTSE1/CDK1/CCNA2/CDKN3/RRM2/ORC6/DHFR/EZH2/GMNN/RPA3/TYMS	14
BP	GO:0034724	DNA replication-independent nucleosome organization	8/91	54/18862	1.86088246601152e-10	3.59579750355457e-09	2.70317663483779e-09	CENPA/CENPW/MIS18A/CENPN/RBBP7/CENPM/ASF1B/CENPU	8
BP	GO:0034508	centromere complex assembly	8/91	56/18862	2.52072446557592e-10	4.79701504358083e-09	3.60620390051291e-09	CENPF/CENPA/CENPW/MIS18A/CENPN/RBBP7/CENPM/CENPU	8
BP	GO:0043486	histone exchange	8/91	58/18862	3.3748694312593e-10	6.32662090397265e-09	4.75610036109912e-09	CENPA/CENPW/ANP32E/MIS18A/CENPN/RBBP7/CENPM/CENPU	8
BP	GO:0000075	cell cycle checkpoint signaling	12/91	209/18862	3.65633285111994e-10	6.75346185442154e-09	5.07698230256128e-09	CENPF/CCNB1/PLK1/AURKA/CDC20/GTSE1/CDK1/NDC80/AURKB/MAD2L1/TRIP13/ZWINT	12
BP	GO:0071824	protein-DNA complex subunit organization	13/91	281/18862	9.1794155151638e-10	1.67091969377474e-08	1.25613054418031e-08	CENPF/CENPA/CENPW/ANP32E/MIS18A/CENPN/HMGB2/RBBP7/CENPM/ASF1B/GMNN/RPA3/CENPU	13
BP	GO:0034080	CENP-A containing nucleosome assembly	7/91	43/18862	1.34615435193538e-09	2.38136600849414e-08	1.79021564668056e-08	CENPA/CENPW/MIS18A/CENPN/RBBP7/CENPM/CENPU	7
BP	GO:0061641	CENP-A containing chromatin organization	7/91	43/18862	1.34615435193538e-09	2.38136600849414e-08	1.79021564668056e-08	CENPA/CENPW/MIS18A/CENPN/RBBP7/CENPM/CENPU	7
BP	GO:0065004	protein-DNA complex assembly	12/91	241/18862	1.86295586150375e-09	3.24982300284543e-08	2.44308685346325e-08	CENPF/CENPA/CENPW/MIS18A/CENPN/HMGB2/RBBP7/CENPM/ASF1B/GMNN/RPA3/CENPU	12
BP	GO:0031055	chromatin remodeling at centromere	7/91	47/18862	2.58657362719569e-09	4.45032393939423e-08	3.34557540532738e-08	CENPA/CENPW/MIS18A/CENPN/RBBP7/CENPM/CENPU	7
BP	GO:0007127	meiosis I	9/91	121/18862	6.86420483383769e-09	1.16505963125678e-07	8.7584519714828e-08	PLK1/AURKA/TOP2A/CCNB2/CKS2/PTTG1/TRIP13/MND1/RAD51AP1	9
BP	GO:0000082	G1/S transition of mitotic cell cycle	12/91	275/18862	8.23323149677078e-09	1.37879183465921e-07	1.03652051264609e-07	CCNB1/AURKA/GTSE1/CDK1/CDKN3/RRM2/ORC6/DHFR/EZH2/GMNN/RPA3/TYMS	12
BP	GO:0061982	meiosis I cell cycle process	9/91	126/18862	9.81090141458902e-09	1.62138054956892e-07	1.21888899846071e-07	PLK1/AURKA/TOP2A/CCNB2/CKS2/PTTG1/TRIP13/MND1/RAD51AP1	9
BP	GO:0051656	establishment of organelle localization	14/91	431/18862	1.84559014965705e-08	3.0104691272328e-07	2.26315019035184e-07	CENPF/CENPA/CCNB1/PLK1/NUF2/CDCA8/NUSAP1/FAM83D/NDC80/AURKB/KIFC1/MAD2L1/KIF22/CDCA5	14
BP	GO:0034728	nucleosome organization	10/91	183/18862	1.88175742571353e-08	3.03011195730282e-07	2.27791688375849e-07	CENPA/CENPW/ANP32E/MIS18A/CENPN/HMGB2/RBBP7/CENPM/ASF1B/CENPU	10
BP	GO:0000079	regulation of cyclin-dependent protein serine/threonine kinase activity	8/91	101/18862	3.00630270681236e-08	4.77964075918522e-07	3.59314260894162e-07	CCNB1/PLK1/CCNB2/CCNA2/CDKN3/CKS2/PKMYT1/CKS1B	8
BP	GO:0006334	nucleosome assembly	9/91	145/18862	3.35174808589632e-08	5.26224449485722e-07	3.95594478032763e-07	CENPA/CENPW/MIS18A/CENPN/HMGB2/RBBP7/CENPM/ASF1B/CENPU	9
BP	GO:0031497	chromatin assembly	10/91	196/18862	3.61236906883471e-08	5.6014019141437e-07	4.21090975275469e-07	CENPA/CENPW/MIS18A/CENPN/HMGB2/RBBP7/CENPM/ASF1B/CENPU/DNMT1	10
BP	GO:1904029	regulation of cyclin-dependent protein kinase activity	8/91	105/18862	4.08309345289549e-08	6.25410411809359e-07	4.70158514409147e-07	CCNB1/PLK1/CCNB2/CCNA2/CDKN3/CKS2/PKMYT1/CKS1B	8
BP	GO:1904666	regulation of ubiquitin protein ligase activity	5/91	23/18862	7.34834101963416e-08	1.11198991815187e-06	8.35949511047792e-07	PLK1/CDC20/UBE2S/UBE2C/MAD2L1	5
BP	GO:0030261	chromosome condensation	6/91	46/18862	8.55814299985114e-08	1.27964614378727e-06	9.61986750735147e-07	CCNB1/TOP2A/NUSAP1/SMC4/SMC2/CDCA5	6
BP	GO:1902749	regulation of cell cycle G2/M phase transition	10/91	219/18862	1.02630965355475e-07	1.50849444641482e-06	1.13402574458103e-06	CENPF/CCNB1/PLK1/AURKA/TPX2/GTSE1/CDK1/AURKB/TUBG1/PSMD14	10
BP	GO:0010639	negative regulation of organelle organization	12/91	346/18862	1.03288632477448e-07	1.50849444641482e-06	1.13402574458103e-06	CENPF/CCNB1/PLK1/TOP2A/TPX2/CDC20/NDC80/AURKB/PTTG1/MAD2L1/TRIP13/ZWINT	12
BP	GO:0006333	chromatin assembly or disassembly	10/91	221/18862	1.11733298435749e-07	1.61306922799196e-06	1.21264087957492e-06	CENPA/CENPW/MIS18A/CENPN/HMGB2/RBBP7/CENPM/ASF1B/CENPU/DNMT1	10
BP	GO:0000910	cytokinesis	9/91	171/18862	1.38869464972457e-07	1.98204600006144e-06	1.49002284785041e-06	CENPA/PLK1/AURKA/NUSAP1/KIF23/CKAP2/AURKB/PRC1/CEP55	9
BP	GO:0007143	female meiotic nuclear division	5/91	27/18862	1.7363835177205e-07	2.4504468519741e-06	1.8421478597224e-06	PLK1/AURKA/TOP2A/CCNB2/TRIP13	5
BP	GO:0051653	spindle localization	6/91	53/18862	2.04155331391105e-07	2.84910106919142e-06	2.14184014336633e-06	ASPM/CENPA/PLK1/NUSAP1/NDC80/MAD2L1	6
BP	GO:0045132	meiotic chromosome segregation	7/91	89/18862	2.40545949323237e-07	3.32006277307677e-06	2.49589030124863e-06	PLK1/NUF2/TOP2A/SMC4/PTTG1/SMC2/TRIP13	7
BP	GO:0007077	mitotic nuclear membrane disassembly	4/91	12/18862	2.43616827162908e-07	3.32589929257187e-06	2.50027796298774e-06	CCNB1/PLK1/CCNB2/CDK1	4
BP	GO:0034502	protein localization to chromosome	7/91	91/18862	2.80373443087761e-07	3.7865488657874e-06	2.84657587379425e-06	CENPA/PLK1/CDK1/NDC80/AURKB/CDCA5/EZH2	7
BP	GO:1904668	positive regulation of ubiquitin protein ligase activity	4/91	13/18862	3.50593384562384e-07	4.68452437245058e-06	3.52163791660088e-06	PLK1/CDC20/UBE2S/UBE2C	4
BP	GO:0061640	cytoskeleton-dependent cytokinesis	7/91	98/18862	4.66314648919251e-07	6.16517051623768e-06	4.63472842194535e-06	CENPA/PLK1/NUSAP1/KIF23/CKAP2/AURKB/CEP55	7
BP	GO:0040001	establishment of mitotic spindle localization	5/91	33/18862	4.98962535125835e-07	6.52809316789635e-06	4.90755914482318e-06	CENPA/PLK1/NUSAP1/NDC80/MAD2L1	5
BP	GO:0072331	signal transduction by p53 class mediator	10/91	263/18862	5.58107386276335e-07	7.22662759961935e-06	5.43268937048152e-06	CCNB1/AURKA/TPX2/GTSE1/CDK1/AURKB/FOXM1/BCL2L12/RBBP7/RPA3	10
BP	GO:0010389	regulation of G2/M transition of mitotic cell cycle	9/91	203/18862	5.93485587990801e-07	7.6063050869025e-06	5.71811570813908e-06	CENPF/CCNB1/PLK1/AURKA/TPX2/CDK1/AURKB/TUBG1/PSMD14	9
BP	GO:0007076	mitotic chromosome condensation	4/91	15/18862	6.64388409725809e-07	8.26209745163976e-06	6.2111141586665e-06	NUSAP1/SMC4/SMC2/CDCA5	4
BP	GO:0030397	membrane disassembly	4/91	15/18862	6.64388409725809e-07	8.26209745163976e-06	6.2111141586665e-06	CCNB1/PLK1/CCNB2/CDK1	4
BP	GO:0051081	nuclear membrane disassembly	4/91	15/18862	6.64388409725809e-07	8.26209745163976e-06	6.2111141586665e-06	CCNB1/PLK1/CCNB2/CDK1	4
BP	GO:0006338	chromatin remodeling	9/91	209/18862	7.57364440236266e-07	9.32597781310539e-06	7.01089683067007e-06	CENPA/CENPW/ANP32E/MIS18A/CENPN/RBBP7/CENPM/CENPU/DNMT1	9
BP	GO:0043161	proteasome-mediated ubiquitin-dependent protein catabolic process	12/91	425/18862	9.27619326953889e-07	1.13115521811076e-05	8.50357216430902e-06	CCNB1/PLK1/AURKA/CDC20/UBE2S/CDK1/AURKB/UBE2C/PTTG1/MAD2L1/PBK/PSMD14	12
BP	GO:0000281	mitotic cytokinesis	6/91	70/18862	1.0918610288777e-06	1.3186321656446e-05	9.91294881481066e-06	CENPA/PLK1/NUSAP1/KIF23/CKAP2/CEP55	6
BP	GO:0051382	kinetochore assembly	4/91	17/18862	1.14989660905991e-06	1.37549537236119e-05	1.03404236423733e-05	CENPF/CENPA/CENPW/CENPN	4
BP	GO:0016572	histone phosphorylation	5/91	39/18862	1.18315358972828e-06	1.40192538556483e-05	1.05391139025448e-05	CCNB1/AURKA/CDK1/CCNA2/AURKB	5
BP	GO:0006310	DNA recombination	10/91	299/18862	1.78495576896934e-06	2.09523779983691e-05	1.57511591221397e-05	TOP2A/KPNA2/TRIP13/HMGB3/MND1/HMGB2/RAD51AP1/PSMD14/FEN1/RPA3	10
BP	GO:0051293	establishment of spindle localization	5/91	48/18862	3.40045205152395e-06	3.95459979325378e-05	2.97290983451948e-05	CENPA/PLK1/NUSAP1/NDC80/MAD2L1	5
BP	GO:0010498	proteasomal protein catabolic process	12/91	483/18862	3.49689404293623e-06	4.02944854855771e-05	3.02917813279942e-05	CCNB1/PLK1/AURKA/CDC20/UBE2S/CDK1/AURKB/UBE2C/PTTG1/MAD2L1/PBK/PSMD14	12
BP	GO:0051438	regulation of ubiquitin-protein transferase activity	5/91	53/18862	5.59172891828263e-06	6.38473774669362e-05	4.79979027722442e-05	PLK1/CDC20/UBE2S/UBE2C/MAD2L1	5
BP	GO:0071459	protein localization to chromosome, centromeric region	4/91	25/18862	5.93402473640046e-06	6.71453609812521e-05	5.04771947705189e-05	CENPA/CDK1/NDC80/AURKB	4
BP	GO:0000132	establishment of mitotic spindle orientation	4/91	28/18862	9.49898297339101e-06	0.000106524309058742	8.00807117211629e-05	CENPA/PLK1/NDC80/MAD2L1	4
BP	GO:0007062	sister chromatid cohesion	5/91	62/18862	1.21857304563977e-05	0.000135444933214473	0.000101822079360863	PLK1/CDC20/KIF22/CDCA5/FEN1	5
BP	GO:1901989	positive regulation of cell cycle phase transition	6/91	107/18862	1.30470528683572e-05	0.000143746477216286	0.00010806284785703	CCNB1/FAM83D/CDK1/UBE2C/CDCA5/EZH2	6
BP	GO:0035404	histone-serine phosphorylation	3/91	11/18862	1.74297654661981e-05	0.000190363351526477	0.000143107548038258	CCNB1/AURKA/AURKB	3
BP	GO:0051294	establishment of spindle orientation	4/91	34/18862	2.10445759034917e-05	0.000225914421664834	0.000169833419572038	CENPA/PLK1/NDC80/MAD2L1	4
BP	GO:0051443	positive regulation of ubiquitin-protein transferase activity	4/91	34/18862	2.10445759034917e-05	0.000225914421664834	0.000169833419572038	PLK1/CDC20/UBE2S/UBE2C	4
BP	GO:0000212	meiotic spindle organization	3/91	12/18862	2.31584816792098e-05	0.000244429016715022	0.000183751951050431	AURKA/CCNB2/TUBG1	3
BP	GO:0051255	spindle midzone assembly	3/91	12/18862	2.31584816792098e-05	0.000244429016715022	0.000183751951050431	KIF23/AURKB/PRC1	3
BP	GO:0008608	attachment of spindle microtubules to kinetochore	4/91	35/18862	2.36726088231332e-05	0.000247773305682128	0.000186266053634654	CCNB1/NUF2/NDC80/AURKB	4
BP	GO:0071900	regulation of protein serine/threonine kinase activity	11/91	492/18862	2.45323612879374e-05	0.000254649965104541	0.000191435650937624	CCNB1/PLK1/CCNB2/CDK1/CCNA2/CDKN3/CKS2/PBK/PKMYT1/CKS1B/EZH2	11
BP	GO:0009262	deoxyribonucleotide metabolic process	4/91	40/18862	4.05644790510109e-05	0.000416623672858094	0.000313201001134521	DTYMK/RRM2/NUDT1/TYMS	4
BP	GO:0007292	female gamete generation	6/91	131/18862	4.11316364923596e-05	0.000416623672858094	0.000313201001134521	CCNB1/PLK1/AURKA/TOP2A/CCNB2/TRIP13	6
BP	GO:0042770	signal transduction in response to DNA damage	6/91	131/18862	4.11316364923596e-05	0.000416623672858094	0.000313201001134521	CCNB1/PLK1/AURKA/GTSE1/CDK1/FOXM1	6
BP	GO:0006302	double-strand break repair	8/91	268/18862	4.5933874346728e-05	0.000457916472847832	0.000344243275347389	FOXM1/TRIP13/CDCA5/HMGB2/RAD51AP1/PSMD14/FEN1/RPA3	8
BP	GO:0009263	deoxyribonucleotide biosynthetic process	3/91	15/18862	4.73958132724666e-05	0.000457916472847832	0.000344243275347389	DTYMK/RRM2/TYMS	3
BP	GO:0051315	attachment of mitotic spindle microtubules to kinetochore	3/91	15/18862	4.73958132724666e-05	0.000457916472847832	0.000344243275347389	NUF2/NDC80/AURKB	3
BP	GO:0090231	regulation of spindle checkpoint	3/91	15/18862	4.73958132724666e-05	0.000457916472847832	0.000344243275347389	CCNB1/NDC80/MAD2L1	3
BP	GO:0090266	regulation of mitotic cell cycle spindle assembly checkpoint	3/91	15/18862	4.73958132724666e-05	0.000457916472847832	0.000344243275347389	CCNB1/NDC80/MAD2L1	3
BP	GO:1903504	regulation of mitotic spindle checkpoint	3/91	15/18862	4.73958132724666e-05	0.000457916472847832	0.000344243275347389	CCNB1/NDC80/MAD2L1	3
BP	GO:0009200	deoxyribonucleoside triphosphate metabolic process	3/91	16/18862	5.81296350070029e-05	0.000557334515792334	0.000418981780645092	DTYMK/NUDT1/TYMS	3
BP	GO:0006260	DNA replication	8/91	280/18862	6.25035421200168e-05	0.000594730673505614	0.000447094715164713	CDK1/CCNA2/RRM2/RBBP7/ORC6/FEN1/GMNN/RPA3	8
BP	GO:0032465	regulation of cytokinesis	5/91	90/18862	7.44300804596497e-05	0.000702888579378346	0.000528403499582951	PLK1/AURKA/KIF23/AURKB/PRC1	5
BP	GO:0034501	protein localization to kinetochore	3/91	19/18862	9.95355189669359e-05	0.000932959789719936	0.000701361826499147	CDK1/NDC80/AURKB	3
BP	GO:0006998	nuclear envelope organization	4/91	52/18862	0.000114973143218185	0.00106967605838548	0.000804139644964615	CCNB1/PLK1/CCNB2/CDK1	4
BP	GO:2001252	positive regulation of chromosome organization	6/91	164/18862	0.000142792711291605	0.00131873268663423	0.000991370449137535	CCNB1/AURKB/PHF19/HNRNPD/FEN1/DNMT1	6
BP	GO:0006977	DNA damage response, signal transduction by p53 class mediator resulting in cell cycle arrest	4/91	56/18862	0.000153705749992642	0.00140915636489605	0.0010593473510826	CCNB1/AURKA/GTSE1/CDK1	4
BP	GO:0030330	DNA damage response, signal transduction by p53 class mediator	5/91	106/18862	0.000161543837514699	0.0014702830428874	0.00110529994089004	CCNB1/AURKA/GTSE1/CDK1/FOXM1	5
BP	GO:0036297	interstrand cross-link repair	4/91	57/18862	0.000164699703398605	0.00148822178034999	0.00111878556568382	UBE2T/RAD51AP1/USP1/RPA3	4
BP	GO:0007131	reciprocal meiotic recombination	4/91	58/18862	0.00017625074353924	0.00157000662329989	0.00118026813702649	TOP2A/TRIP13/MND1/RAD51AP1	4
BP	GO:0140527	reciprocal homologous recombination	4/91	58/18862	0.00017625074353924	0.00157000662329989	0.00118026813702649	TOP2A/TRIP13/MND1/RAD51AP1	4
BP	GO:0051302	regulation of cell division	6/91	171/18862	0.000179304072814005	0.00158595715108726	0.00119225910536815	PLK1/AURKA/KIF23/AURKB/PRC1/ORC6	6
BP	GO:1902750	negative regulation of cell cycle G2/M phase transition	5/91	111/18862	0.000200477052555058	0.00175395738265935	0.00131855495494925	PLK1/AURKA/CDK1/AURKB/PSMD14	5
BP	GO:0035825	homologous recombination	4/91	60/18862	0.000201090655336741	0.00175395738265935	0.00131855495494925	TOP2A/TRIP13/MND1/RAD51AP1	4
BP	GO:0001556	oocyte maturation	3/91	24/18862	0.000204304848592174	0.00176970268849497	0.00133039164564196	CCNB1/AURKA/TRIP13	3
BP	GO:1901796	regulation of signal transduction by p53 class mediator	6/91	177/18862	0.000216149259041827	0.00185947581751051	0.00139787949070309	AURKA/TPX2/AURKB/BCL2L12/RBBP7/RPA3	6
BP	GO:0031571	mitotic G1 DNA damage checkpoint signaling	4/91	62/18862	0.000228359832286926	0.00195115611804339	0.00146680107097295	CCNB1/AURKA/GTSE1/CDK1	4
BP	GO:0044819	mitotic G1/S transition checkpoint signaling	4/91	63/18862	0.000242947881214277	0.00206177391084549	0.00154995909992324	CCNB1/AURKA/GTSE1/CDK1	4
BP	GO:2000134	negative regulation of G1/S transition of mitotic cell cycle	5/91	119/18862	0.000277176802163051	0.00233647022494491	0.00175646479364364	CCNB1/AURKA/GTSE1/CDK1/EZH2	5
BP	GO:0006760	folic acid-containing compound metabolic process	3/91	27/18862	0.000292176942965444	0.002430292982547	0.00182699698738239	GGH/DHFR/TYMS	3
BP	GO:0015949	nucleobase-containing small molecule interconversion	3/91	27/18862	0.000292176942965444	0.002430292982547	0.00182699698738239	DTYMK/RRM2/TYMS	3
BP	GO:0010458	exit from mitosis	3/91	28/18862	0.000326098298164491	0.00269460172693816	0.00202569372197748	UBE2S/UBE2C/CDCA5	3
BP	GO:0031099	regeneration	6/91	192/18862	0.000334673798924167	0.00271703993470773	0.00204256186844857	CCNB1/AURKA/CCNA2/DHFR/EZH2/TYMS	6
BP	GO:0006997	nucleus organization	5/91	124/18862	0.000335303495127148	0.00271703993470773	0.00204256186844857	CCNB1/PLK1/CCNB2/CDK1/HMGB2	5
BP	GO:1902807	negative regulation of cell cycle G1/S phase transition	5/91	124/18862	0.000335303495127148	0.00271703993470773	0.00204256186844857	CCNB1/AURKA/GTSE1/CDK1/EZH2	5
BP	GO:0045814	negative regulation of gene expression, epigenetic	5/91	125/18862	0.000347958100051632	0.00280150880554391	0.00210606218452304	PHF19/RBBP7/EZH2/ATAD2/DNMT1	5
BP	GO:0071897	DNA biosynthetic process	6/91	194/18862	0.000353707989171021	0.00282966391336817	0.00212722806762592	CENPF/AURKB/TK1/HNRNPD/RPA3/TYMS	6
BP	GO:0070979	protein K11-linked ubiquitination	3/91	29/18862	0.000362458302346202	0.00285377181599652	0.00214535142385927	UBE2S/UBE2C/UBE2T	3
BP	GO:0071168	protein localization to chromatin	3/91	29/18862	0.000362458302346202	0.00285377181599652	0.00214535142385927	PLK1/CDCA5/EZH2	3
BP	GO:1902806	regulation of cell cycle G1/S phase transition	6/91	195/18862	0.000363537810954971	0.00285377181599652	0.00214535142385927	CCNB1/AURKA/FAM83D/GTSE1/CDK1/EZH2	6
BP	GO:0007020	microtubule nucleation	3/91	30/18862	0.000401329157628202	0.00309936426242949	0.00232997799480326	TPX2/MZT1/TUBG1	3
BP	GO:0045737	positive regulation of cyclin-dependent protein serine/threonine kinase activity	3/91	30/18862	0.000401329157628202	0.00309936426242949	0.00232997799480326	CCNB1/CKS2/CKS1B	3
BP	GO:0007098	centrosome cycle	5/91	129/18862	0.000402226413038222	0.00309936426242949	0.00232997799480326	PLK1/AURKA/CDK1/NDC80/SAC3D1	5
BP	GO:0031100	animal organ regeneration	4/91	73/18862	0.000427928056156208	0.00327730267397681	0.00246374497029601	AURKA/CCNA2/EZH2/TYMS	4
BP	GO:0040020	regulation of meiotic nuclear division	3/91	31/18862	0.000442781888811775	0.00333014402603347	0.00250346898370099	CDC20/TRIP13/RAD51AP1	3
BP	GO:0097421	liver regeneration	3/91	31/18862	0.000442781888811775	0.00333014402603347	0.00250346898370099	AURKA/EZH2/TYMS	3
BP	GO:1901976	regulation of cell cycle checkpoint	3/91	31/18862	0.000442781888811775	0.00333014402603347	0.00250346898370099	CCNB1/NDC80/MAD2L1	3
BP	GO:0040029	regulation of gene expression, epigenetic	6/91	205/18862	0.000474077080005342	0.00354429055051613	0.00266445576920296	PHF19/CDCA4/RBBP7/EZH2/ATAD2/DNMT1	6
BP	GO:0042558	pteridine-containing compound metabolic process	3/91	33/18862	0.000533711259774261	0.00396651681820397	0.00298186857687644	GGH/DHFR/TYMS	3
BP	GO:1904031	positive regulation of cyclin-dependent protein kinase activity	3/91	34/18862	0.000583324164664979	0.00429375026616488	0.00322786958493957	CCNB1/CKS2/CKS1B	3
BP	GO:0031023	microtubule organizing center organization	5/91	140/18862	0.000584579056938053	0.00429375026616488	0.00322786958493957	PLK1/AURKA/CDK1/NDC80/SAC3D1	5
BP	GO:0000083	regulation of transcription involved in G1/S transition of mitotic cell cycle	3/91	35/18862	0.000635791498025152	0.00464275652046274	0.00349023851731066	RRM2/DHFR/TYMS	3
BP	GO:0009394	2'-deoxyribonucleotide metabolic process	3/91	36/18862	0.000691178567199291	0.00501803630290352	0.00377235883649385	DTYMK/NUDT1/TYMS	3
BP	GO:0000077	DNA damage checkpoint signaling	5/91	148/18862	0.000751839600154297	0.00542707205628619	0.00407985554348702	CCNB1/PLK1/AURKA/GTSE1/CDK1	5
BP	GO:0019692	deoxyribose phosphate metabolic process	3/91	38/18862	0.000810967601843423	0.0058204303309448	0.00437556654949504	DTYMK/NUDT1/TYMS	3
BP	GO:0072528	pyrimidine-containing compound biosynthetic process	3/91	40/18862	0.000943191716835768	0.00673095907014616	0.00506006561005792	DTYMK/TK1/TYMS	3
BP	GO:0031570	DNA integrity checkpoint signaling	5/91	156/18862	0.000952542137318381	0.0067592820591632	0.00508135769952178	CCNB1/PLK1/AURKA/GTSE1/CDK1	5
BP	GO:1901992	positive regulation of mitotic cell cycle phase transition	4/91	91/18862	0.000983719738271784	0.00694130332173798	0.00521819399899344	CCNB1/CDK1/UBE2C/CDCA5	4
BP	GO:0010992	ubiquitin recycling	2/91	10/18862	0.00101020633746146	0.00703719864223242	0.00529028426255655	UBE2S/UBE2C	2
BP	GO:1901978	positive regulation of cell cycle checkpoint	2/91	10/18862	0.00101020633746146	0.00703719864223242	0.00529028426255655	NDC80/MAD2L1	2
BP	GO:0070317	negative regulation of G0 to G1 transition	3/91	41/18862	0.00101411859414337	0.00703719864223242	0.00529028426255655	RRM2/RBBP7/EZH2	3
BP	GO:0048599	oocyte development	3/91	43/18862	0.00116589603394284	0.00804596383863851	0.00604863355955309	CCNB1/AURKA/TRIP13	3
BP	GO:0010972	negative regulation of G2/M transition of mitotic cell cycle	4/91	100/18862	0.00139652851930257	0.00958491705051384	0.00720555698483985	AURKA/CDK1/AURKB/PSMD14	4
BP	GO:0070316	regulation of G0 to G1 transition	3/91	46/18862	0.00141922233930285	0.00968773509871943	0.00728285147800145	RRM2/RBBP7/EZH2	3
BP	GO:0016570	histone modification	8/91	448/18862	0.00144635869332284	0.00981960280439721	0.00738198434088526	CCNB1/AURKA/CDK1/CCNA2/AURKB/PHF19/EZH2/DNMT1	8
BP	GO:0009265	2'-deoxyribonucleotide biosynthetic process	2/91	12/18862	0.00147235632781664	0.00988919544244761	0.00743430130059965	DTYMK/TYMS	2
BP	GO:0046385	deoxyribose phosphate biosynthetic process	2/91	12/18862	0.00147235632781664	0.00988919544244761	0.00743430130059965	DTYMK/TYMS	2
BP	GO:0044773	mitotic DNA damage checkpoint signaling	4/91	102/18862	0.00150244444200764	0.00993441361148841	0.00746829451014507	CCNB1/AURKA/GTSE1/CDK1	4
BP	GO:0009994	oocyte differentiation	3/91	47/18862	0.00151072691066424	0.00993441361148841	0.00746829451014507	CCNB1/AURKA/TRIP13	3
BP	GO:0045023	G0 to G1 transition	3/91	47/18862	0.00151072691066424	0.00993441361148841	0.00746829451014507	RRM2/RBBP7/EZH2	3
BP	GO:0051445	regulation of meiotic cell cycle	3/91	47/18862	0.00151072691066424	0.00993441361148841	0.00746829451014507	CDC20/TRIP13/RAD51AP1	3
BP	GO:2000045	regulation of G1/S transition of mitotic cell cycle	5/91	174/18862	0.00154709995918765	0.0101206122330192	0.00760827118087346	CCNB1/AURKA/GTSE1/CDK1/EZH2	5
BP	GO:0051052	regulation of DNA metabolic process	7/91	353/18862	0.00159677865139836	0.0103914714308619	0.00781189228417961	KPNA2/AURKB/FOXM1/MIS18A/RAD51AP1/USP1/HNRNPD	7
BP	GO:0022412	cellular process involved in reproduction in multicellular organism	7/91	357/18862	0.00170242133558768	0.0110218618427738	0.00828579456333231	CCNB1/PLK1/AURKA/TOP2A/CCNB2/TRIP13/HMGB2	7
BP	GO:0044774	mitotic DNA integrity checkpoint signaling	4/91	106/18862	0.00173085062860484	0.0110591933502506	0.00831385889639189	CCNB1/AURKA/GTSE1/CDK1	4
BP	GO:0051984	positive regulation of chromosome segregation	2/91	13/18862	0.00173460277866192	0.0110591933502506	0.00831385889639189	CCNB1/AURKB	2
BP	GO:0051988	regulation of attachment of spindle microtubules to kinetochore	2/91	13/18862	0.00173460277866192	0.0110591933502506	0.00831385889639189	CCNB1/AURKB	2
BP	GO:0061136	regulation of proteasomal protein catabolic process	5/91	182/18862	0.00188444071836592	0.0119538259710484	0.00898640789141003	PLK1/AURKA/CDC20/PBK/PSMD14	5
BP	GO:1902275	regulation of chromatin organization	5/91	185/18862	0.0020238643359337	0.0127737367132298	0.00960278396896337	CCNB1/MKI67/PHF19/ATAD2/DNMT1	5
BP	GO:0071732	cellular response to nitric oxide	2/91	15/18862	0.00232043332148376	0.014572321258918	0.0109548878387944	CCNA2/HNRNPD	2
BP	GO:0042176	regulation of protein catabolic process	7/91	383/18862	0.00252840232277189	0.0157562601145897	0.0118449256811825	PLK1/AURKA/CDC20/FAM83D/MAD2L1/PBK/PSMD14	7
BP	GO:0031398	positive regulation of protein ubiquitination	4/91	118/18862	0.00255913778931234	0.0157562601145897	0.0118449256811825	PLK1/CDC20/UBE2S/UBE2C	4
BP	GO:0042752	regulation of circadian rhythm	4/91	118/18862	0.00255913778931234	0.0157562601145897	0.0118449256811825	TOP2A/CDK1/HNRNPD/EZH2	4
BP	GO:0045931	positive regulation of mitotic cell cycle	4/91	118/18862	0.00255913778931234	0.0157562601145897	0.0118449256811825	CCNB1/CDK1/UBE2C/CDCA5	4
BP	GO:0051785	positive regulation of nuclear division	3/91	57/18862	0.00263307822436039	0.0160405129004141	0.0120586155478306	AURKA/NUSAP1/RAD51AP1	3
BP	GO:0007096	regulation of exit from mitosis	2/91	16/18862	0.00264361956240901	0.0160405129004141	0.0120586155478306	UBE2C/CDCA5	2
BP	GO:0046134	pyrimidine nucleoside biosynthetic process	2/91	16/18862	0.00264361956240901	0.0160405129004141	0.0120586155478306	DTYMK/TK1	2
BP	GO:0033260	nuclear DNA replication	3/91	59/18862	0.00290523225569896	0.017543133236336	0.013188225371265	FEN1/GMNN/RPA3	3
BP	GO:0009162	deoxyribonucleoside monophosphate metabolic process	2/91	17/18862	0.00298672356020362	0.0176118534817641	0.013239886501125	TK1/TYMS	2
BP	GO:0051782	negative regulation of cell division	2/91	17/18862	0.00298672356020362	0.0176118534817641	0.013239886501125	AURKB/ORC6	2
BP	GO:0070734	histone H3-K27 methylation	2/91	17/18862	0.00298672356020362	0.0176118534817641	0.013239886501125	PHF19/EZH2	2
BP	GO:1902170	cellular response to reactive nitrogen species	2/91	17/18862	0.00298672356020362	0.0176118534817641	0.013239886501125	CCNA2/HNRNPD	2
BP	GO:1904355	positive regulation of telomere capping	2/91	17/18862	0.00298672356020362	0.0176118534817641	0.013239886501125	AURKB/HNRNPD	2
BP	GO:0045143	homologous chromosome segregation	3/91	60/18862	0.00304755549782329	0.0178865874077853	0.0134464204699828	PLK1/PTTG1/TRIP13	3
BP	GO:0031396	regulation of protein ubiquitination	5/91	205/18862	0.00315361937938561	0.0184230043744573	0.0138496772744621	PLK1/CDC20/UBE2S/UBE2C/MAD2L1	5
BP	GO:0007623	circadian rhythm	5/91	212/18862	0.00363939582359002	0.0211624127519864	0.0159090548428862	TOP2A/CDK1/HNRNPD/EZH2/TYMS	5
BP	GO:0044786	cell cycle DNA replication	3/91	64/18862	0.0036594278577266	0.021180835895413	0.0159229046246945	FEN1/GMNN/RPA3	3
BP	GO:0009148	pyrimidine nucleoside triphosphate biosynthetic process	2/91	19/18862	0.00373190452538761	0.0213057821994856	0.0160168342548932	DTYMK/TYMS	2
BP	GO:0046653	tetrahydrofolate metabolic process	2/91	19/18862	0.00373190452538761	0.0213057821994856	0.0160168342548932	DHFR/TYMS	2
BP	GO:0071731	response to nitric oxide	2/91	19/18862	0.00373190452538761	0.0213057821994856	0.0160168342548932	CCNA2/HNRNPD	2
BP	GO:0032434	regulation of proteasomal ubiquitin-dependent protein catabolic process	4/91	132/18862	0.00382905234380001	0.0217614920534516	0.0163594186824892	PLK1/AURKA/CDC20/PBK	4
BP	GO:1903050	regulation of proteolysis involved in cellular protein catabolic process	5/91	215/18862	0.00386321412937292	0.021856743002218	0.0164310245331793	PLK1/AURKA/CDC20/PBK/PSMD14	5
BP	GO:0071902	positive regulation of protein serine/threonine kinase activity	6/91	311/18862	0.0039506312711451	0.0222510891325482	0.0167274781695405	CCNB1/CDK1/CKS2/PBK/CKS1B/EZH2	6
BP	GO:0070192	chromosome organization involved in meiotic cell cycle	3/91	66/18862	0.00399144755923786	0.0223806166714409	0.0168248517887047	SMC4/SMC2/TRIP13	3
BP	GO:0030010	establishment of cell polarity	4/91	137/18862	0.00437026524781902	0.0242878458020385	0.0182586303087735	CENPA/PLK1/NDC80/MAD2L1	4
BP	GO:1903322	positive regulation of protein modification by small protein conjugation or removal	4/91	137/18862	0.00437026524781902	0.0242878458020385	0.0182586303087735	PLK1/CDC20/UBE2S/UBE2C	4
BP	GO:0000724	double-strand break repair via homologous recombination	4/91	138/18862	0.00448437647934254	0.0247034072721677	0.018571032788413	RAD51AP1/PSMD14/FEN1/RPA3	4
BP	GO:0001889	liver development	4/91	138/18862	0.00448437647934254	0.0247034072721677	0.018571032788413	AURKA/HNRNPD/EZH2/TYMS	4
BP	GO:0000725	recombinational repair	4/91	140/18862	0.00471859630058608	0.0257676389284179	0.0193710795497744	RAD51AP1/PSMD14/FEN1/RPA3	4
BP	GO:0061008	hepaticobiliary system development	4/91	140/18862	0.00471859630058608	0.0257676389284179	0.0193710795497744	AURKA/HNRNPD/EZH2/TYMS	4
BP	GO:0007063	regulation of sister chromatid cohesion	2/91	22/18862	0.00499421846897681	0.0271547116754756	0.0204138253209031	CDCA5/FEN1	2
BP	GO:0009219	pyrimidine deoxyribonucleotide metabolic process	2/91	23/18862	0.00545277335954029	0.0294883406249886	0.0221681541574043	DTYMK/TYMS	2
BP	GO:0009411	response to UV	4/91	146/18862	0.00547036892167384	0.0294883406249886	0.0221681541574043	AURKB/PBK/USP1/FEN1	4
BP	GO:0006979	response to oxidative stress	7/91	444/18862	0.0056639409103299	0.0302573387063065	0.0227462561343923	CCNA2/MELK/NUDT1/HNRNPD/DHFR/PSIP1/EZH2	7
BP	GO:0006305	DNA alkylation	3/91	75/18862	0.0057093863641677	0.0302573387063065	0.0227462561343923	MIS18A/EZH2/DNMT1	3
BP	GO:0006306	DNA methylation	3/91	75/18862	0.0057093863641677	0.0302573387063065	0.0227462561343923	MIS18A/EZH2/DNMT1	3
BP	GO:0009123	nucleoside monophosphate metabolic process	3/91	75/18862	0.0057093863641677	0.0302573387063065	0.0227462561343923	DTYMK/TK1/TYMS	3
BP	GO:1903320	regulation of protein modification by small protein conjugation or removal	5/91	237/18862	0.00581603532820719	0.0306930267740682	0.0230737889845283	PLK1/CDC20/UBE2S/UBE2C/MAD2L1	5
BP	GO:0070193	synaptonemal complex organization	2/91	24/18862	0.00592990686053557	0.0311630251750321	0.0234271149698322	PLK1/TRIP13	2
BP	GO:0046785	microtubule polymerization	3/91	77/18862	0.00614240297260287	0.0321452422232884	0.0241655064316876	TPX2/MZT1/TUBG1	3
BP	GO:0009147	pyrimidine nucleoside triphosphate metabolic process	2/91	25/18862	0.00642543307314895	0.0334869043148344	0.0251741142896467	DTYMK/TYMS	2
BP	GO:1904353	regulation of telomere capping	2/91	26/18862	0.00693916742542527	0.0360148524228683	0.0270745244915462	AURKB/HNRNPD	2
BP	GO:0006261	DNA-dependent DNA replication	4/91	157/18862	0.00704898482538246	0.0364342590151456	0.0273898175801086	ORC6/FEN1/GMNN/RPA3	4
BP	GO:0034614	cellular response to reactive oxygen species	4/91	159/18862	0.0073650740449143	0.0376371845601595	0.0282941288555674	CCNA2/HNRNPD/DHFR/EZH2	4
BP	GO:2000241	regulation of reproductive process	4/91	159/18862	0.0073650740449143	0.0376371845601595	0.0282941288555674	AURKA/CDC20/TRIP13/RAD51AP1	4
BP	GO:1903362	regulation of cellular protein catabolic process	5/91	251/18862	0.00737161417340703	0.0376371845601595	0.0282941288555674	PLK1/AURKA/CDC20/PBK/PSMD14	5
BP	GO:0007064	mitotic sister chromatid cohesion	2/91	27/18862	0.00747092666402206	0.0376846742570751	0.0283298297088471	CDC20/CDCA5	2
BP	GO:0010971	positive regulation of G2/M transition of mitotic cell cycle	2/91	27/18862	0.00747092666402206	0.0376846742570751	0.0283298297088471	CCNB1/CDK1	2
BP	GO:0032201	telomere maintenance via semi-conservative replication	2/91	27/18862	0.00747092666402206	0.0376846742570751	0.0283298297088471	FEN1/RPA3	2
BP	GO:0000723	telomere maintenance	4/91	161/18862	0.00769038964051968	0.0384825872051502	0.0289296687252931	AURKB/HNRNPD/FEN1/RPA3	4
BP	GO:2000058	regulation of ubiquitin-dependent protein catabolic process	4/91	161/18862	0.00769038964051968	0.0384825872051502	0.0289296687252931	PLK1/AURKA/CDC20/PBK	4
BP	GO:0090344	negative regulation of cell aging	2/91	28/18862	0.00802052884601111	0.0397381622407964	0.0298735597804177	FOXM1/BCL2L12	2
BP	GO:0048477	oogenesis	3/91	85/18862	0.00806785937213622	0.0397381622407964	0.0298735597804177	CCNB1/AURKA/TRIP13	3
BP	GO:0072527	pyrimidine-containing compound metabolic process	3/91	85/18862	0.00806785937213622	0.0397381622407964	0.0298735597804177	DTYMK/TK1/TYMS	3
BP	GO:1900182	positive regulation of protein localization to nucleus	3/91	85/18862	0.00806785937213622	0.0397381622407964	0.0298735597804177	PLK1/GTSE1/CDK1	3
BP	GO:0031058	positive regulation of histone modification	3/91	86/18862	0.00833069588655484	0.0408724766934097	0.0307262919828935	CCNB1/PHF19/DNMT1	3
BP	GO:0048469	cell maturation	4/91	166/18862	0.00854475519517593	0.041645824028545	0.0313076635548146	CCNB1/AURKA/TRIP13/TYMS	4
BP	GO:0019048	modulation by virus of host process	2/91	29/18862	0.00858779333072703	0.041645824028545	0.0313076635548146	KPNA2/TYMS	2
BP	GO:0051642	centrosome localization	2/91	29/18862	0.00858779333072703	0.041645824028545	0.0313076635548146	AURKA/MAD2L1	2
BP	GO:0032436	positive regulation of proteasomal ubiquitin-dependent protein catabolic process	3/91	88/18862	0.00887137960250872	0.0428555876182729	0.0322171153985843	PLK1/AURKA/CDC20	3
BP	GO:0006221	pyrimidine nucleotide biosynthetic process	2/91	30/18862	0.00917254077166265	0.0438049855863433	0.0329308347895994	DTYMK/TYMS	2
BP	GO:0061842	microtubule organizing center localization	2/91	30/18862	0.00917254077166265	0.0438049855863433	0.0329308347895994	AURKA/MAD2L1	2
BP	GO:1902751	positive regulation of cell cycle G2/M phase transition	2/91	30/18862	0.00917254077166265	0.0438049855863433	0.0329308347895994	CCNB1/CDK1	2
BP	GO:0021700	developmental maturation	5/91	268/18862	0.0096254843634385	0.0457939710624196	0.0344260744577525	CCNB1/AURKA/CDC20/TRIP13/TYMS	5
BP	GO:0032200	telomere organization	4/91	174/18862	0.0100371878298192	0.0475724826952939	0.0357630883151849	AURKB/HNRNPD/FEN1/RPA3	4
BP	GO:0097711	ciliary basal body-plasma membrane docking	3/91	95/18862	0.0109233777175882	0.0515780541853037	0.0387743166310907	PLK1/CDK1/TUBG1	3
BP	GO:0030262	apoptotic nuclear changes	2/91	33/18862	0.011029906610194	0.0518860026307254	0.0390058199461622	TOP2A/HMGB2	2
BP	GO:0016579	protein deubiquitination	5/91	283/18862	0.0119749230523278	0.0561212811706107	0.0421897328277219	CDC20/CDK1/CCNA2/USP1/PSMD14	5
BP	GO:0044728	DNA methylation or demethylation	3/91	99/18862	0.0122090206578971	0.0570056875327834	0.0428545941308303	MIS18A/EZH2/DNMT1	3
BP	GO:0006921	cellular component disassembly involved in execution phase of apoptosis	2/91	35/18862	0.0123523347715253	0.0572491973174752	0.0430376550400396	TOP2A/HMGB2	2
BP	GO:0060236	regulation of mitotic spindle organization	2/91	35/18862	0.0123523347715253	0.0572491973174752	0.0430376550400396	PLK1/TPX2	2
BP	GO:1905269	positive regulation of chromatin organization	3/91	100/18862	0.0125434276312557	0.0579211217090335	0.0435427809026174	CCNB1/PHF19/DNMT1	3
BP	GO:0006213	pyrimidine nucleoside metabolic process	2/91	36/18862	0.0130382851364857	0.0595494041142763	0.0447668584399144	DTYMK/TK1	2
BP	GO:0031062	positive regulation of histone methylation	2/91	36/18862	0.0130382851364857	0.0595494041142763	0.0447668584399144	PHF19/DNMT1	2
BP	GO:0071392	cellular response to estradiol stimulus	2/91	36/18862	0.0130382851364857	0.0595494041142763	0.0447668584399144	CCNA2/HNRNPD	2
BP	GO:0044003	modulation by symbiont of host process	2/91	37/18862	0.0137404985974704	0.0625292255015318	0.0470069688860828	KPNA2/TYMS	2
BP	GO:0048511	rhythmic process	5/91	294/18862	0.0139276370793375	0.0627253270459738	0.0471543901778733	TOP2A/CDK1/HNRNPD/EZH2/TYMS	5
BP	GO:0051258	protein polymerization	5/91	294/18862	0.0139276370793375	0.0627253270459738	0.0471543901778733	TPX2/UBE2S/UBE2C/MZT1/TUBG1	5
BP	GO:2000060	positive regulation of ubiquitin-dependent protein catabolic process	3/91	104/18862	0.013933412616104	0.0627253270459738	0.0471543901778733	PLK1/AURKA/CDC20	3
BP	GO:0009163	nucleoside biosynthetic process	2/91	38/18862	0.0144588058750052	0.0646272604235108	0.0485841875627633	DTYMK/TK1	2
BP	GO:0032506	cytokinetic process	2/91	38/18862	0.0144588058750052	0.0646272604235108	0.0485841875627633	AURKB/CEP55	2
BP	GO:0034599	cellular response to oxidative stress	5/91	299/18862	0.014882329939344	0.0662844198716881	0.0498299737050823	CCNA2/MELK/HNRNPD/DHFR/EZH2	5
BP	GO:0034968	histone lysine methylation	3/91	107/18862	0.0150311773327109	0.0664893967756062	0.0499840671368746	PHF19/EZH2/DNMT1	3
BP	GO:0070646	protein modification by small protein removal	5/91	300/18862	0.0150784112708459	0.0664893967756062	0.0499840671368746	CDC20/CDK1/CCNA2/USP1/PSMD14	5
BP	GO:0006284	base-excision repair	2/91	39/18862	0.0151930389128973	0.0664893967756062	0.0499840671368746	FEN1/RPA3	2
BP	GO:0042769	DNA damage response, detection of DNA damage	2/91	39/18862	0.0151930389128973	0.0664893967756062	0.0499840671368746	USP1/RPA3	2
BP	GO:0090224	regulation of spindle organization	2/91	39/18862	0.0151930389128973	0.0664893967756062	0.0499840671368746	PLK1/TPX2	2
BP	GO:0051054	positive regulation of DNA metabolic process	4/91	198/18862	0.0154970082823548	0.0675841750091586	0.0508070775923695	AURKB/FOXM1/RAD51AP1/HNRNPD	4
BP	GO:0009141	nucleoside triphosphate metabolic process	3/91	109/18862	0.0157894836328875	0.0683428217524041	0.0513773978477258	DTYMK/NUDT1/TYMS	3
BP	GO:1901800	positive regulation of proteasomal protein catabolic process	3/91	109/18862	0.0157894836328875	0.0683428217524041	0.0513773978477258	PLK1/AURKA/CDC20	3
BP	GO:0007568	aging	5/91	304/18862	0.0158800887820696	0.0683428217524041	0.0513773978477258	AURKB/FOXM1/BCL2L12/NUDT1/TYMS	5
BP	GO:0006730	one-carbon metabolic process	2/91	40/18862	0.0159430308705847	0.0683428217524041	0.0513773978477258	DHFR/TYMS	2
BP	GO:0032467	positive regulation of cytokinesis	2/91	40/18862	0.0159430308705847	0.0683428217524041	0.0513773978477258	KIF23/AURKB	2
BP	GO:2000781	positive regulation of double-strand break repair	2/91	41/18862	0.0167086161155304	0.0713810266704294	0.05366139869542	FOXM1/RAD51AP1	2
BP	GO:0018105	peptidyl-serine phosphorylation	5/91	310/18862	0.0171353347641637	0.0729558659789476	0.0548452998517566	CCNB1/PLK1/AURKA/CDK1/AURKB	5
BP	GO:1901659	glycosyl compound biosynthetic process	2/91	42/18862	0.0174896302156596	0.0742127552394205	0.0557901788885017	DTYMK/TK1	2
BP	GO:0031109	microtubule polymerization or depolymerization	3/91	114/18862	0.0177783146228412	0.0749314200211025	0.0563304423055053	TPX2/MZT1/TUBG1	3
BP	GO:0032392	DNA geometric change	3/91	114/18862	0.0177783146228412	0.0749314200211025	0.0563304423055053	TOP2A/HMGB3/HMGB2	3
BP	GO:0034404	nucleobase-containing small molecule biosynthetic process	3/91	115/18862	0.0181920848453403	0.0763026673567846	0.0573612911658027	DTYMK/NUDT1/TK1	3
BP	GO:0009124	nucleoside monophosphate biosynthetic process	2/91	43/18862	0.0182859099318409	0.0763026673567846	0.0573612911658027	TK1/TYMS	2
BP	GO:0045840	positive regulation of mitotic nuclear division	2/91	43/18862	0.0182859099318409	0.0763026673567846	0.0573612911658027	AURKA/NUSAP1	2
BP	GO:0007163	establishment or maintenance of cell polarity	4/91	212/18862	0.0194043029823933	0.0807013395559137	0.0606680368602536	CENPA/PLK1/NDC80/MAD2L1	4
BP	GO:0048146	positive regulation of fibroblast proliferation	2/91	46/18862	0.0207647281228531	0.0858836227404339	0.0645638699280667	CCNB1/CCNA2	2
BP	GO:0006304	DNA modification	3/91	121/18862	0.0207871188798502	0.0858836227404339	0.0645638699280667	MIS18A/EZH2/DNMT1	3
BP	GO:0071695	anatomical structure maturation	4/91	218/18862	0.0212493560723242	0.08750554500603	0.0657831661669535	CCNB1/AURKA/TRIP13/TYMS	4
BP	GO:0051972	regulation of telomerase activity	2/91	47/18862	0.0216204615100615	0.088742809335416	0.066713291966031	AURKB/HNRNPD	2
BP	GO:0018022	peptidyl-lysine methylation	3/91	123/18862	0.0216950254154279	0.0887588010481349	0.0667253138955556	PHF19/EZH2/DNMT1	3
BP	GO:2001020	regulation of response to DNA damage stimulus	4/91	221/18862	0.0222109759916325	0.0905746293684754	0.0680903809449568	FOXM1/BCL2L12/RAD51AP1/USP1	4
BP	GO:0018209	peptidyl-serine modification	5/91	333/18862	0.0225543592919185	0.091665323031458	0.0689103207837896	CCNB1/PLK1/AURKA/CDK1/AURKB	5
BP	GO:0032355	response to estradiol	3/91	125/18862	0.0226244029775095	0.091665323031458	0.0689103207837896	CCNA2/HNRNPD/EZH2	3
BP	GO:0045471	response to ethanol	3/91	126/18862	0.023097144841572	0.0932797875273775	0.0701240105699444	PSMD14/GGH/TYMS	3
BP	GO:0000302	response to reactive oxygen species	4/91	224/18862	0.0231988824694168	0.0933903730179088	0.0702071443153404	CCNA2/HNRNPD/DHFR/EZH2	4
BP	GO:0032873	negative regulation of stress-activated MAPK cascade	2/91	49/18862	0.0233751732107551	0.0935006928430204	0.0702900783441077	PBK/FOXM1	2
BP	GO:0070303	negative regulation of stress-activated protein kinase signaling cascade	2/91	49/18862	0.0233751732107551	0.0935006928430204	0.0702900783441077	PBK/FOXM1	2
BP	GO:1903052	positive regulation of proteolysis involved in cellular protein catabolic process	3/91	127/18862	0.0235752553685765	0.0940016531521653	0.0706666802526754	PLK1/AURKA/CDC20	3
BP	GO:0006220	pyrimidine nucleotide metabolic process	2/91	50/18862	0.0242738401918441	0.0964808331675827	0.0725304285545774	DTYMK/TYMS	2
BP	GO:0006282	regulation of DNA repair	3/91	130/18862	0.0250417913728147	0.0985971472233708	0.0741213887523999	FOXM1/RAD51AP1/USP1	3
BP	GO:0016571	histone methylation	3/91	130/18862	0.0250417913728147	0.0985971472233708	0.0741213887523999	PHF19/EZH2/DNMT1	3
BP	GO:1900180	regulation of protein localization to nucleus	3/91	130/18862	0.0250417913728147	0.0985971472233708	0.0741213887523999	PLK1/GTSE1/CDK1	3
BP	GO:0032206	positive regulation of telomere maintenance	2/91	51/18862	0.0251865089338395	0.0988570475653199	0.0743167714264934	AURKB/HNRNPD	2
BP	GO:0097305	response to alcohol	4/91	233/18862	0.0263218231265058	0.102757186191117	0.0772487395352264	PSMD14/HNRNPD/GGH/TYMS	4
BP	GO:0062197	cellular response to chemical stress	5/91	347/18862	0.0263438009184234	0.102757186191117	0.0772487395352264	CCNA2/MELK/HNRNPD/DHFR/EZH2	5
BP	GO:0010038	response to metal ion	5/91	352/18862	0.0277902808325991	0.108063754568868	0.0812380052365695	CCNB1/DTYMK/NUDT1/HNRNPD/GGH	5
BP	GO:0072698	protein localization to microtubule cytoskeleton	2/91	54/18862	0.0280070029796083	0.108570357229592	0.0816188488392092	AURKA/FAM83D	2
BP	GO:0016233	telomere capping	2/91	55/18862	0.028974161591902	0.111973990644397	0.0841775642038415	AURKB/HNRNPD	2
BP	GO:0051098	regulation of binding	5/91	357/18862	0.0292865746399768	0.112834164870585	0.0848242087570526	PLK1/AURKA/AURKB/HMGB2/GMNN	5
BP	GO:0032259	methylation	5/91	359/18862	0.0298991442738835	0.114704081010153	0.0862299368639851	PHF19/MIS18A/EZH2/TYMS/DNMT1	5
BP	GO:1902808	positive regulation of cell cycle G1/S phase transition	2/91	56/18862	0.0299545689262182	0.114704081010153	0.0862299368639851	FAM83D/EZH2	2
BP	GO:0031056	regulation of histone modification	3/91	141/18862	0.0308314914116035	0.11770320125524	0.0884845554189996	CCNB1/PHF19/DNMT1	3
BP	GO:0070534	protein K63-linked ubiquitination	2/91	57/18862	0.0309480776790131	0.117790259287395	0.0885500021629178	UBE2S/UBE2T	2
BP	GO:0044380	protein localization to cytoskeleton	2/91	58/18862	0.0319545416319763	0.120888265933019	0.0908789595557476	AURKA/FAM83D	2
BP	GO:0045815	positive regulation of gene expression, epigenetic	2/91	58/18862	0.0319545416319763	0.120888265933019	0.0908789595557476	CDCA4/ATAD2	2
BP	GO:0090342	regulation of cell aging	2/91	60/18862	0.0340057556502603	0.12826194923942	0.0964221995204157	FOXM1/BCL2L12	2
BP	GO:0031060	regulation of histone methylation	2/91	61/18862	0.0350502186436536	0.131021055406039	0.0984963850982372	PHF19/DNMT1	2
BP	GO:0046686	response to cadmium ion	2/91	61/18862	0.0350502186436536	0.131021055406039	0.0984963850982372	DTYMK/NUDT1	2
BP	GO:0070936	protein K48-linked ubiquitination	2/91	61/18862	0.0350502186436536	0.131021055406039	0.0984963850982372	UBE2C/UBE2T	2
BP	GO:1903364	positive regulation of cellular protein catabolic process	3/91	150/18862	0.0360474463182571	0.13434893939386	0.100998155075673	PLK1/AURKA/CDC20	3
BP	GO:0046173	polyol biosynthetic process	2/91	63/18862	0.037176146864717	0.138145681840487	0.103852394075525	PGP/DHFR	2
BP	GO:0007281	germ cell development	4/91	261/18862	0.037594132203107	0.139286814298237	0.10471025178136	CCNB1/AURKA/TRIP13/HMGB2	4
BP	GO:0051148	negative regulation of muscle cell differentiation	2/91	64/18862	0.0382573313488134	0.140912633941671	0.105932477912905	EZH2/DNMT1	2
BP	GO:1905268	negative regulation of chromatin organization	2/91	64/18862	0.0382573313488134	0.140912633941671	0.105932477912905	ATAD2/DNMT1	2
BP	GO:1901293	nucleoside phosphate biosynthetic process	4/91	267/18862	0.0403202420306949	0.14807667833495	0.111318119733867	DTYMK/RRM2/TK1/TYMS	4
BP	GO:0009408	response to heat	3/91	161/18862	0.0429995448218326	0.157456059172658	0.11836916282088	RBBP7/PSIP1/RPA3	3
BP	GO:0034504	protein localization to nucleus	4/91	275/18862	0.0441266247385755	0.161113490324566	0.121118673165552	PLK1/GTSE1/KPNA2/CDK1	4
BP	GO:0009133	nucleoside diphosphate biosynthetic process	1/91	10/18862	0.0472221172887076	0.167913630978106	0.126230746720886	DTYMK	1
BP	GO:0009176	pyrimidine deoxyribonucleoside monophosphate metabolic process	1/91	10/18862	0.0472221172887076	0.167913630978106	0.126230746720886	TYMS	1
BP	GO:0009396	folic acid-containing compound biosynthetic process	1/91	10/18862	0.0472221172887076	0.167913630978106	0.126230746720886	DHFR	1
BP	GO:0034085	establishment of sister chromatid cohesion	1/91	10/18862	0.0472221172887076	0.167913630978106	0.126230746720886	CDCA5	1
BP	GO:0035999	tetrahydrofolate interconversion	1/91	10/18862	0.0472221172887076	0.167913630978106	0.126230746720886	TYMS	1
BP	GO:0044771	meiotic cell cycle phase transition	1/91	10/18862	0.0472221172887076	0.167913630978106	0.126230746720886	CCNB2	1
BP	GO:0051573	negative regulation of histone H3-K9 methylation	1/91	10/18862	0.0472221172887076	0.167913630978106	0.126230746720886	DNMT1	1
BP	GO:0051593	response to folic acid	1/91	10/18862	0.0472221172887076	0.167913630978106	0.126230746720886	TYMS	1
BP	GO:2000121	regulation of removal of superoxide radicals	1/91	10/18862	0.0472221172887076	0.167913630978106	0.126230746720886	DHFR	1
BP	GO:0051298	centrosome duplication	2/91	72/18862	0.0473259756100711	0.167913630978106	0.126230746720886	NDC80/SAC3D1	2
BP	GO:0042246	tissue regeneration	2/91	73/18862	0.048509938694226	0.171629529577318	0.129024210552174	CCNB1/EZH2	2
BP	GO:0006479	protein methylation	3/91	170/18862	0.0491508223195885	0.172922781045947	0.129996425241548	PHF19/EZH2/DNMT1	3
BP	GO:0008213	protein alkylation	3/91	170/18862	0.0491508223195885	0.172922781045947	0.129996425241548	PHF19/EZH2/DNMT1	3
BP	GO:0048732	gland development	5/91	413/18862	0.0495623320508479	0.173883488982863	0.130718647014439	AURKA/CCNB2/HNRNPD/EZH2/TYMS	5
BP	GO:0045739	positive regulation of DNA repair	2/91	74/18862	0.0497046596052346	0.17389708207291	0.130728865755448	FOXM1/RAD51AP1	2
CC	GO:0098687	chromosomal region	25/91	345/19520	3.55891767402534e-23	2.82800459878973e-21	1.91533563198325e-21	CENPF/CENPA/CCNB1/PLK1/NUF2/TOP2A/CDCA8/CDK1/SMC4/NDC80/AURKB/BIRC5/MAD2L1/KIF22/CENPW/SPC25/CDCA5/MIS18A/CENPN/ZWINT/RAD51AP1/CENPM/FEN1/EZH2/CENPU	25
CC	GO:0000775	chromosome, centromeric region	21/91	196/19520	4.38450325393756e-23	2.82800459878973e-21	1.91533563198325e-21	CENPF/CENPA/CCNB1/PLK1/NUF2/TOP2A/CDCA8/SMC4/NDC80/AURKB/BIRC5/MAD2L1/KIF22/CENPW/SPC25/CDCA5/MIS18A/CENPN/ZWINT/CENPM/CENPU	21
CC	GO:0000793	condensed chromosome	20/91	217/19520	1.11798625939146e-20	4.80734091538326e-19	3.25588980805231e-19	CENPF/CENPA/CCNB1/PLK1/NUF2/MKI67/TOP2A/NDC80/AURKB/BIRC5/MAD2L1/CENPW/SMC2/SPC25/CENPN/ZWINT/HMGB2/TUBG1/CENPM/CENPU	20
CC	GO:0000776	kinetochore	16/91	137/19520	2.35347120974397e-18	7.11762624078533e-17	4.8205873356604e-17	CENPF/CENPA/CCNB1/PLK1/NUF2/NDC80/AURKB/BIRC5/MAD2L1/KIF22/CENPW/SPC25/CENPN/ZWINT/CENPM/CENPU	16
CC	GO:0005819	spindle	22/91	381/19520	2.75876986076951e-18	7.11762624078533e-17	4.8205873356604e-17	ASPM/CENPF/CCNB1/PLK1/AURKA/CDCA8/TPX2/NUSAP1/KIF23/CDC20/FAM83D/CKAP2/CDK1/AURKB/BIRC5/PRC1/KIFC1/MAD2L1/KIF22/MZT1/TUBG1/SAC3D1	22
CC	GO:0000779	condensed chromosome, centromeric region	15/91	117/19520	6.88114578922534e-18	1.47944634468345e-16	1.00199140439597e-16	CENPF/CENPA/CCNB1/PLK1/NUF2/NDC80/AURKB/BIRC5/MAD2L1/CENPW/SPC25/CENPN/ZWINT/CENPM/CENPU	15
CC	GO:0072686	mitotic spindle	14/91	157/19520	1.65023176142418e-14	3.04114138891028e-13	2.05968776237906e-13	ASPM/PLK1/AURKA/TPX2/NUSAP1/KIF23/FAM83D/CDK1/AURKB/PRC1/KIFC1/MAD2L1/KIF22/TUBG1	14
CC	GO:0000922	spindle pole	13/91	166/19520	8.17511352799723e-13	1.31823705638955e-11	8.92808451083908e-12	ASPM/CENPF/CCNB1/PLK1/AURKA/TPX2/CDC20/FAM83D/CKAP2/AURKB/PRC1/MAD2L1/TUBG1	13
CC	GO:0005874	microtubule	15/91	423/19520	1.04089618593339e-09	1.49195119983786e-08	1.01046062494118e-08	ASPM/PLK1/AURKA/TPX2/KIF23/GTSE1/CKAP2/CDK1/AURKB/BIRC5/PRC1/KIFC1/TUBA1C/KIF22/TUBG1	15
CC	GO:0000228	nuclear chromosome	12/91	250/19520	1.92895237002311e-09	2.48834855732981e-08	1.6852952285465e-08	CENPA/CCNB1/PLK1/NUF2/TOP2A/NDC80/BIRC5/SMC2/ANP32E/TUBG1/ORC6/RPA3	12
CC	GO:0030496	midbody	10/91	193/19520	2.26931477279883e-08	2.66128732446409e-07	1.80242225973496e-07	CENPF/PLK1/AURKA/CDCA8/KIF23/CDK1/AURKB/BIRC5/PRC1/CEP55	10
CC	GO:0005876	spindle microtubule	7/91	71/19520	3.95071819404588e-08	4.24702205859932e-07	2.87640008864744e-07	PLK1/AURKA/CDK1/AURKB/BIRC5/PRC1/TUBG1	7
CC	GO:0000307	cyclin-dependent protein kinase holoenzyme complex	6/91	43/19520	4.60931681807409e-08	4.57386053485814e-07	3.09775948097287e-07	CCNB1/CCNB2/CDK1/CCNA2/CKS2/CKS1B	6
CC	GO:0045120	pronucleus	4/91	12/19520	2.12602278267162e-07	1.95897813546171e-06	1.32676609745673e-06	CENPF/AURKA/CCNA2/EZH2	4
CC	GO:0000940	outer kinetochore	4/91	14/19520	4.26870782950165e-07	3.67108873337142e-06	2.4863350866571e-06	CENPF/CCNB1/PLK1/NDC80	4
CC	GO:0097431	mitotic spindle pole	5/91	34/19520	4.92773243904842e-07	3.97298427898279e-06	2.69080126605934e-06	ASPM/PLK1/AURKA/FAM83D/AURKB	5
CC	GO:0051233	spindle midzone	5/91	36/19520	6.62742743779625e-07	5.02904787926892e-06	3.40604629930086e-06	PLK1/AURKA/CDCA8/AURKB/PRC1	5
CC	GO:0000794	condensed nuclear chromosome	6/91	88/19520	3.46380532415738e-06	2.48239381564612e-05	1.68126223336294e-05	CENPA/CCNB1/PLK1/NUF2/NDC80/TUBG1	6
CC	GO:1902554	serine/threonine protein kinase complex	6/91	89/19520	3.70037467914669e-06	2.51235965057854e-05	1.70155733168518e-05	CCNB1/CCNB2/CDK1/CCNA2/CKS2/CKS1B	6
CC	GO:1902911	protein kinase complex	6/91	104/19520	9.13685598084753e-06	5.89327210764666e-05	3.99136340215971e-05	CCNB1/CCNB2/CDK1/CCNA2/CKS2/CKS1B	6
CC	GO:0005875	microtubule associated complex	7/91	161/19520	1.03171271962917e-05	6.33766384915062e-05	4.29233863304367e-05	AURKA/CDCA8/KIF23/AURKB/BIRC5/KIFC1/KIF22	7
CC	GO:0045171	intercellular bridge	5/91	75/19520	2.62979859276921e-05	0.000154201826576013	0.000104436977607581	CDCA8/TPX2/FAM83D/PRC1/CEP55	5
CC	GO:0035098	ESC/E(Z) complex	3/91	16/19520	5.25274068657774e-05	0.000294610238508056	0.000199532026080527	PHF19/RBBP7/EZH2	3
CC	GO:0005680	anaphase-promoting complex	3/91	22/19520	0.000141552482484702	0.000760844593355271	0.000515300703782028	CDC20/UBE2S/UBE2C	3
CC	GO:0031461	cullin-RING ubiquitin ligase complex	5/91	163/19520	0.000995932382895558	0.00513901109574108	0.00348052159075079	CDC20/UBE2S/CKS2/UBE2C/CKS1B	5
CC	GO:0000152	nuclear ubiquitin ligase complex	3/91	43/19520	0.00105687225720924	0.00524371235307663	0.00355143309102701	CDC20/UBE2S/UBE2C	3
CC	GO:0061695	transferase complex, transferring phosphorus-containing groups	6/91	253/19520	0.00118786520191102	0.005675355964686	0.00384377433756784	CCNB1/CCNB2/CDK1/CCNA2/CKS2/CKS1B	6
CC	GO:0031519	PcG protein complex	3/91	47/19520	0.0013700958977146	0.00631222752875657	0.00427511125978617	PHF19/RBBP7/EZH2	3
CC	GO:0005871	kinesin complex	3/91	50/19520	0.00163951159764303	0.00729299986537763	0.00493936343391549	KIF23/KIFC1/KIF22	3
CC	GO:1990023	mitotic spindle midzone	2/91	14/19520	0.00188604104985908	0.00810997651439405	0.00549268095222118	AURKB/PRC1	2
CC	GO:0010369	chromocenter	2/91	15/19520	0.00216961305641329	0.00874625263366609	0.00592361459481261	CDCA8/AURKB	2
CC	GO:0031616	spindle pole centrosome	2/91	15/19520	0.00216961305641329	0.00874625263366609	0.00592361459481261	AURKA/AURKB	2
CC	GO:0043073	germ cell nucleus	2/91	20/19520	0.00386695987064882	0.0149743065301139	0.010141717192978	AURKA/TRIP13	2
CC	GO:0035097	histone methyltransferase complex	3/91	68/19520	0.00394671644979745	0.0149743065301139	0.010141717192978	PHF19/RBBP7/EZH2	3
CC	GO:0000930	gamma-tubulin complex	2/91	21/19520	0.00426109635378997	0.0153729262422901	0.0104116921918407	MZT1/TUBG1	2
CC	GO:0005814	centriole	4/91	141/19520	0.00429011895133676	0.0153729262422901	0.0104116921918407	PLK1/AURKA/TOP2A/CEP55	4
CC	GO:0000781	chromosome, telomeric region	4/91	161/19520	0.00683487351464273	0.0238296941456463	0.0161392461369942	CDK1/RAD51AP1/FEN1/EZH2	4
CC	GO:0034708	methyltransferase complex	3/91	96/19520	0.0102486511019354	0.0347914734776227	0.0235633806498791	PHF19/RBBP7/EZH2	3
CC	GO:0000151	ubiquitin ligase complex	5/91	289/19520	0.0113630741057578	0.0373251247144865	0.0252793582317616	CDC20/UBE2S/CKS2/UBE2C/CKS1B	5
CC	GO:0090543	Flemming body	2/91	35/19520	0.0115736820820113	0.0373251247144865	0.0252793582317616	KIF23/CEP55	2
CC	GO:0034451	centriolar satellite	3/91	107/19520	0.0137262357094469	0.0431874245492353	0.0292497449007469	PLK1/CEP55/CENPU	3
CC	GO:0044815	DNA packaging complex	3/91	117/19520	0.0174027412039213	0.053451276554901	0.0362011909755756	CENPA/SMC4/SMC2	3
CC	GO:0019005	SCF ubiquitin ligase complex	2/91	63/19520	0.0349331044453298	0.104799313335989	0.0709779111129099	CKS2/CKS1B	2
CC	GO:0070938	contractile ring	1/91	10/19520	0.0456632269674139	0.131125018336809	0.0888076419580182	PRC1	1
CC	GO:0017053	transcription repressor complex	2/91	74/19520	0.0467577584766915	0.131125018336809	0.0888076419580182	DEPDC1/RBBP7	2
CC	GO:0070603	SWI/SNF superfamily-type complex	2/91	74/19520	0.0467577584766915	0.131125018336809	0.0888076419580182	ANP32E/RBBP7	2
MF	GO:0008017	microtubule binding	11/88	269/18337	6.51053701172303e-08	1.19793881015704e-05	9.86860347040122e-06	CENPF/PLK1/TPX2/NUSAP1/KIF23/FAM83D/GTSE1/BIRC5/PRC1/KIFC1/KIF22	11
MF	GO:0015631	tubulin binding	11/88	368/18337	1.47279423410784e-06	0.000135497069537921	0.000111622299848173	CENPF/PLK1/TPX2/NUSAP1/KIF23/FAM83D/GTSE1/BIRC5/PRC1/KIFC1/KIF22	11
MF	GO:0016538	cyclin-dependent protein serine/threonine kinase regulator activity	5/88	50/18337	4.05603954741225e-06	0.000248770425574618	0.000204936735027145	CCNB1/CCNB2/CCNA2/CKS2/CKS1B	5
MF	GO:0000217	DNA secondary structure binding	4/88	36/18337	2.59389414014566e-05	0.001193191304467	0.000982949358370987	HMGB3/HMGB2/RAD51AP1/HNRNPD	4
MF	GO:0035173	histone kinase activity	3/88	16/18337	5.71651654242916e-05	0.00210367808761393	0.00173300712023116	AURKA/CDK1/AURKB	3
MF	GO:0008301	DNA binding, bending	3/88	18/18337	8.2721026460546e-05	0.00253677814479008	0.00208979435268748	TOP2A/HMGB3/HMGB2	3
MF	GO:0042826	histone deacetylase binding	5/88	113/18337	0.000212016015023437	0.00550967690861874	0.00453886427254633	TOP2A/CDC20/KPNA2/HNRNPD/GMNN	5
MF	GO:0003697	single-stranded DNA binding	5/88	116/18337	0.000239551169939945	0.00550967690861874	0.00453886427254633	SMC4/SMC2/HMGB2/RAD51AP1/RPA3	5
MF	GO:0019887	protein kinase regulator activity	6/88	190/18337	0.000306399932888437	0.00626417640571917	0.00516041992233158	CCNB1/TPX2/CCNB2/CCNA2/CKS2/CKS1B	6
MF	GO:0019207	kinase regulator activity	6/88	220/18337	0.000665905099078105	0.010934717549338	0.00900800530380243	CCNB1/TPX2/CCNB2/CCNA2/CKS2/CKS1B	6
MF	GO:0061631	ubiquitin conjugating enzyme activity	3/88	36/18337	0.000680013596171185	0.010934717549338	0.00900800530380243	UBE2S/UBE2C/UBE2T	3
MF	GO:0030295	protein kinase activator activity	4/88	84/18337	0.000713133753217693	0.010934717549338	0.00900800530380243	CCNB1/TPX2/CKS2/CKS1B	4
MF	GO:0043539	protein serine/threonine kinase activator activity	3/88	39/18337	0.000861409486023802	0.0113213818163128	0.00932653879604717	CCNB1/CKS2/CKS1B	3
MF	GO:0061650	ubiquitin-like protein conjugating enzyme activity	3/88	39/18337	0.000861409486023802	0.0113213818163128	0.00932653879604717	UBE2S/UBE2C/UBE2T	3
MF	GO:0019209	kinase activator activity	4/88	90/18337	0.00092399680210333	0.0113343607724675	0.00933723084230733	CCNB1/TPX2/CKS2/CKS1B	4
MF	GO:0042393	histone binding	6/88	241/18337	0.0010687802085439	0.0122909723982548	0.0101252861862053	CKS2/ANP32E/PHF19/CKS1B/ASF1B/ATAD2	6
MF	GO:0004712	protein serine/threonine/tyrosine kinase activity	3/88	44/18337	0.00122693654155561	0.013279783743896	0.0109398676151088	AURKA/AURKB/PBK	3
MF	GO:0005542	folic acid binding	2/88	12/18337	0.0014565753119162	0.0148894365218101	0.0122658973635049	DHFR/TYMS	2
MF	GO:1990825	sequence-specific mRNA binding	2/88	13/18337	0.00171604335091791	0.0166185250825735	0.0136903181458271	DHFR/TYMS	2
MF	GO:0008022	protein C-terminus binding	5/88	185/18337	0.00197286771275359	0.018150382957333	0.0149522605598167	CENPF/MKI67/TOP2A/CDC20/MAD2L1	5
MF	GO:0000900	translation repressor activity, mRNA regulatory element binding	2/88	15/18337	0.00229569234617503	0.0201146376998193	0.0165704109197596	DHFR/TYMS	2
MF	GO:0000400	four-way junction DNA binding	2/88	17/18337	0.00295498965913822	0.0247144589673378	0.0203597373643973	HMGB3/HMGB2	2
MF	GO:0003684	damaged DNA binding	3/88	66/18337	0.0039295546061562	0.0314364368492496	0.025897293514256	HMGB2/FEN1/RPA3	3
MF	GO:0003777	microtubule motor activity	3/88	69/18337	0.00445305183405288	0.0339786536807173	0.0279915682495612	KIF23/KIFC1/KIF22	3
MF	GO:0004674	protein serine/threonine kinase activity	7/88	430/18337	0.00461666490227137	0.0339786536807173	0.0279915682495612	PLK1/AURKA/CDK1/AURKB/PBK/MELK/PKMYT1	7
MF	GO:0030371	translation repressor activity	2/88	25/18337	0.00635811542112118	0.0449958937494729	0.0370675554915567	DHFR/TYMS	2
MF	GO:0043130	ubiquitin binding	3/88	83/18337	0.0074426389814043	0.0507202063917923	0.0417832363868312	TOP2A/CKS2/CKS1B	3
MF	GO:0016887	ATP hydrolysis activity	7/88	478/18337	0.00809839227069466	0.0532180063502792	0.0438409205631591	TOP2A/KIF23/KIFC1/KIF22/DDX39A/TRIP13/ATAD2	7
MF	GO:0032182	ubiquitin-like protein binding	3/88	101/18337	0.0126928130967458	0.0805337106828012	0.0663435602878911	TOP2A/CKS2/CKS1B	3
MF	GO:0019894	kinesin binding	2/88	39/18337	0.0150377654844527	0.0922316283046431	0.0759802887635504	FAM83D/PRC1	2
MF	GO:0019205	nucleobase-containing compound kinase activity	2/88	42/18337	0.0173118397619446	0.1027541456838	0.0846487241331076	DTYMK/TK1	2
MF	GO:0000287	magnesium ion binding	4/88	216/18337	0.020247288175288	0.116421907007906	0.0959082071461009	PLK1/TOP2A/PGP/FEN1	4
MF	GO:0008242	omega peptidase activity	3/88	127/18337	0.0232397993852345	0.129579487481307	0.106747403874761	USP1/PSMD14/GGH	3
MF	GO:0003774	cytoskeletal motor activity	3/88	129/18337	0.0241992944002989	0.130960887342794	0.107885399183995	KIF23/KIFC1/KIF22	3
MF	GO:0004869	cysteine-type endopeptidase inhibitor activity	2/88	56/18337	0.029657629832049	0.155914396831343	0.128442066039551	BIRC5/PTTG1	2
MF	GO:1990841	promoter-specific chromatin binding	2/88	58/18337	0.0316389203576104	0.158659810632825	0.130703734159764	EZH2/DNMT1	2
MF	GO:0106310	protein serine kinase activity	4/88	249/18337	0.0319044184424702	0.158659810632825	0.130703734159764	AURKA/AURKB/MELK/PKMYT1	4
MF	GO:0004523	RNA-DNA hybrid ribonuclease activity	1/88	10/18337	0.0469784507800457	0.21610087358821	0.178023602955963	FEN1	1
MF	GO:0048256	flap endonuclease activity	1/88	10/18337	0.0469784507800457	0.21610087358821	0.178023602955963	FEN1	1
MF	GO:0050786	RAGE receptor binding	1/88	10/18337	0.0469784507800457	0.21610087358821	0.178023602955963	HMGB2	1

[truncated: 8 more sheets: Table S11, Table S12, Table S13, Table S14, Table S15, Table S16, Sheet1, Sheet5]
